# Supplementary material for: Aiolos represses CD4+ T cell cytotoxic programming via reciprocal regulation of TFH transcription factors and IL-2 sensitivity
Source: Nat Commun. 2023 Mar 24;14:1652. doi: 10.1038/s41467-023-37420-0 (PMC10039023; doi:10.1038/s41467-023-37420-0)
Supplement: Supplementary file 4 — Source Data [file 41467_2023_37420_MOESM4_ESM.xlsx]

## Sheet: Fig. 1a
Figure 1a
Aiolos median fluorescence intensity	Naive	non-Tfh	Tfh	"GC" Tfh
Experiment 1 - biological replicate 1	553	916	2400	3157
Experiment 1 - biological replicate 2	558	1018	2490	3427
Experiment 1 - biological replicate 3	593	1104	2480	3182
Experiment 2 - biological replicate 1	499	903	1874	2433
Experiment 2 - biological replicate 2	497	831	2103	2655
Experiment 2 - biological replicate 3	455	730	1639	2328

## Sheet: Fig. 1b
Figure 1b
NP+PD-1+Cxcr5+ (%)	WT	Ikzf3-/-
Experiment 1 - biological replicate 1	49.5	12.5
Experiment 1 - biological replicate 2	51.5	30.4
Experiment 1 - biological replicate 3	55.1	25
Experiment 1 - biological replicate 4	25	13.8
Experiment 2 - biological replicate 1	55	25.6
Experiment 2 - biological replicate 2	36.2	6.25
Experiment 2 - biological replicate 3	55.7	28.4
Experiment 3 - biological replicate 1	66.9	38.8
Experiment 3 - biological replicate 2	68.3	mathematical outlier removed
Experiment 3 - biological replicate 3	74.2	54.2
Experiment 4 - biological replicate 1	52.6	16.1
Experiment 4 - biological replicate 2	52.5	21.4
Experiment 4 - biological replicate 3	45.1	31.8
Experiment 4 - biological replicate 4	42.2	6.41

## Sheet: Fig. 1c
Figure 1c
NP+Bcl-6+Cxcr5+ (%)	WT	Ikzf3-/-
Experiment 1 - biological replicate 1	35.8	17.5
Experiment 1 - biological replicate 2	43.6	26.3
Experiment 1 - biological replicate 3	48.7	23.3
Experiment 1 - biological replicate 4	18.6	10.1
Experiment 2 - biological replicate 1	46.7	35.6
Experiment 2 - biological replicate 2	35.8	5.5
Experiment 2 - biological replicate 3	39	34.6
Experiment 3 - biological replicate 1	56.8	36
Experiment 3 - biological replicate 2	54.4	mathematical outlier removed
Experiment 3 - biological replicate 3	59.8	37.9
Experiment 4 - biological replicate 1	61.2	11.9
Experiment 4 - biological replicate 2	54	31.4
Experiment 4 - biological replicate 3	48.4	35
Experiment 4 - biological replicate 4	45.8	6.35

## Sheet: Fig. 1d
Figure 1d
# NP+ cells (per 500k events, 10^3)	WT	Ikzf3-/-
Experiment 1 - biological replicate 1	0.578333	0.153333
Experiment 1 - biological replicate 2	0.78	0.586667
Experiment 1 - biological replicate 3	0.568333	0.365
Experiment 1 - biological replicate 4	0.453333	0.383317
Experiment 2 - biological replicate 1	0.28	0.7
Experiment 2 - biological replicate 2	0.5075	0.434728
Experiment 2 - biological replicate 3	0.3075	0.466926
Experiment 3 - biological replicate 1	0.3175	0.3175
Experiment 3 - biological replicate 2	0.4325	mathematical outlier removed
Experiment 3 - biological replicate 3	0.69	0.5
Experiment 4 - biological replicate 1	0.5825	0.2975
Experiment 4 - biological replicate 2	0.425	0.3725
Experiment 4 - biological replicate 3	0.5675	0.4175
Experiment 4 - biological replicate 4	0.5275	0.2525

## Sheet: Fig. 1e
Figure 1e
Serum IgM (ng/mL)	WT	Ikzf3-/-
Experiment 1 - biological replicate 1	362.27	392.83
Experiment 1 - biological replicate 2	474.51	156.41
Experiment 1 - biological replicate 3	374.43	52.65
Experiment 1 - biological replicate 4	543.17	120.14
Experiment 2 - biological replicate 1	176.67	64.035
Experiment 2 - biological replicate 2	230.985	70.425
Experiment 2 - biological replicate 3	311.085	93.33
Experiment 2 - biological replicate 4	222.975	60.615
Experiment 3 - biological replicate 1	429.9	36.8
Experiment 3 - biological replicate 2	483.5	26.7
Experiment 3 - biological replicate 3	124.6	44.1
Serum IgG (ng/mL)	WT	Ikzf3-/-
Experiment 1 - biological replicate 1	15.62	0.41
Experiment 1 - biological replicate 2	54.09	4.26
Experiment 1 - biological replicate 3	20.51	0.19
Experiment 1 - biological replicate 4	8.33	3.63
Experiment 2 - biological replicate 1	63	24
Experiment 2 - biological replicate 2	37.5	25.5
Experiment 2 - biological replicate 3	57	25.5
Experiment 2 - biological replicate 4	64.5	24
Experiment 3 - biological replicate 1	5.2	1.9
Experiment 3 - biological replicate 2	13.5	2.2
Experiment 3 - biological replicate 3	42.5	4.3

## Sheet: Fig. 2a
Figure 2a - Volcano plot
Gene.name	log2FoldChange	pvalue	padj
mt-Tg	-6.67976	1.38055e-07	2.14105e-06
5830416I19Rik	-5.82296	1.23001e-05	NA
Daw1	-4.92244	1.97776e-08	3.49241e-07
Gm16867	-4.86309	1.40312e-08	2.54057e-07
Gm29519	-4.78128	1.30313e-06	1.71523e-05
mt-Nd3	-4.49116	1.19753e-84	1.0679e-81
mt-Tr	-4.16295	0.000135567	NA
Apol9b	-4.06772	0.000419611	NA
Gm43305	-3.44894	1.49469e-06	1.93172e-05
BC050972	-3.15218	1.57183e-05	0.00016699
Il17a	-3.14751	1.36693e-19	8.12638e-18
Pxdc1	-3.08046	4.7725e-100	6.8094e-97
Kctd14	-3.0418	1.38021e-10	3.23364e-09
Gm10647	-3.02951	9.71063e-05	NA
Rbp4	-2.98821	1.72499e-16	7.86333e-15
Gm2762	-2.95221	7.37815e-28	7.11293e-26
Il17f	-2.95219	9.77222e-21	6.30905e-19
Grb7	-2.93445	7.71853e-16	3.26789e-14
Adam12	-2.85535	2.10023e-46	5.35108e-44
Ffar4	-2.84481	2.35436e-07	3.52858e-06
Cnga1	-2.80774	0.00158912	NA
Dock2	-2.69675	0	0
Clec2g	-2.59144	1.24723e-06	1.65079e-05
Muc16	-2.57113	5.29363e-12	1.4868e-10
mt-Nd4l	-2.56516	2.57007e-15	1.03295e-13
C2cd4d	-2.52008	0.000498387	0.00369019
Ttr	-2.49441	0.0730053	0.220967
Cited4	-2.49422	5.7931e-08	9.63356e-07
Hmcn1	-2.40599	2.38154e-05	0.000243409
Gm42031	-2.3819	3.60545e-05	0.000355569
Foxf2	-2.31486	3.02484e-12	8.89863e-11
Vmn2r96	-2.20036	0.00506284	NA
Npnt	-2.16039	3.21767e-28	3.1445e-26
Sspo	-2.15972	3.94704e-12	1.14001e-10
Lamc3	-2.12792	5.41779e-06	6.35177e-05
1700057H21Rik	-2.11674	0.0098837	NA
Nt5e	-2.07892	6.62099e-15	2.59528e-13
Csf1	-2.04521	1.0299e-102	1.63273e-99
Abhd15	-2.04491	5.67973e-17	2.70128e-15
Xkrx	-2.01997	6.83801e-10	1.47602e-08
Ramp1	-2.01585	2.11088e-45	4.85774e-43
Ifi214	-2.00016	0.00061169	0.00439878
Nrp1	-1.97746	1.82649e-64	9.30727e-62
Nod2	-1.94446	0.00138333	0.00889073
Dgkg	-1.94026	1.09357e-25	9.07153e-24
Atp6v0d2	-1.92912	3.57729e-35	4.95541e-33
Ccser1	-1.90769	0.01454	NA
Zan	-1.90743	1.69137e-05	0.000178494
St8sia6	-1.89998	3.24502e-07	4.71007e-06
Dgki	-1.89911	1.78051e-14	6.63298e-13
mt-Co3	-1.87831	8.43046e-13	2.62061e-11
Gucy2e	-1.85845	5.27693e-09	1.02021e-07
St18	-1.84399	0.0212685	NA
Igfbp7	-1.8357	2.15639e-26	1.83139e-24
4933408N05Rik	-1.83313	0.00896949	NA
Gm14161	-1.82782	0.00198571	0.0121754
Gm36070	-1.82573	0.00121712	0.00795868
Xlr4e-ps	-1.81779	0.00532183	0.0280088
Galnt14	-1.80224	6.66546e-10	1.44314e-08
Gm42752	-1.8021	0.000487915	0.00362016
Cyp1a1	-1.79947	1.13171e-16	5.3116e-15
Prss12	-1.78806	0.00295984	0.017188
Gm14377	-1.78732	5.65996e-05	0.000530942
Il17re	-1.78214	0.000586634	0.00423373
Il1r1	-1.77513	8.68868e-29	8.79221e-27
Lgr4	-1.76972	7.01563e-42	1.40985e-39
Ppfia4	-1.76716	1.96289e-08	3.47045e-07
Dgkk	-1.75823	1.72194e-17	8.65093e-16
Ccr6	-1.7524	1.08266e-05	0.000119009
Fam124b	-1.72503	1.52217e-12	4.63076e-11
2010007H06Rik	-1.7233	2.54638e-10	5.77611e-09
Gm5454	-1.7164	0.0178728	NA
Fcrl1	-1.71635	1.54374e-11	4.13248e-10
Rnd3	-1.70846	2.22484e-24	1.78337e-22
Ndst3	-1.69653	0.0175449	NA
Gm8189	-1.67406	0.025117	NA
Gm44164	-1.66567	3.84466e-05	0.000375981
Nav2	-1.65675	5.96812e-32	7.27804e-30
Colca2	-1.65458	0.000216224	0.00175789
Evpl	-1.63373	1.16545e-10	2.77606e-09
Car5b	-1.63309	1.0232e-39	1.75892e-37
C1s2	-1.62915	0.000101591	0.00090087
Mcub	-1.62589	3.2957e-13	1.08348e-11
Rasl11a	-1.6184	0.000186426	0.00153487
Ect2l	-1.61783	2.37162e-07	3.55071e-06
Pdzrn3	-1.61111	7.76318e-16	3.27707e-14
Acpp	-1.60825	4.37838e-22	3.06229e-20
Xlr3a	-1.59204	0.0212281	0.0865378
Zfp987	-1.5826	0.0126357	0.0569625
Cavin3	-1.57856	1.2101e-47	3.59701e-45
Ppp1r14c	-1.57181	8.30099e-05	0.000750561
4930481B07Rik	-1.56927	0.0260913	NA
Klf3	-1.56764	1.80258e-40	3.34015e-38
Itgb8	-1.56439	1.14721e-05	0.000125428
Stab1	-1.56424	4.60697e-10	1.02546e-08
Tex33	-1.56391	0.00753762	0.0372779
Pdzk1	-1.53689	0.00794826	0.0390113
Kcnmb4os2	-1.53155	0.0034765	0.0197071
Gm20544	-1.52654	0.000950973	0.00641839
Paqr8	-1.52527	7.0267e-16	3.00171e-14
Gm15987	-1.52517	1.58162e-18	8.6132e-17
Gm15675	-1.52141	0.0149647	NA
Tox2	-1.51028	6.88002e-29	7.01173e-27
Prg4	-1.49531	1.36295e-09	2.80614e-08
Acvr2a	-1.46964	4.33031e-14	1.56022e-12
5430435K18Rik	-1.46885	0.0452404	NA
Vax2	-1.46498	9.83029e-14	3.42094e-12
Vat1l	-1.46463	2.83693e-19	1.67262e-17
Il33	-1.46359	3.47741e-07	5.01396e-06
Scel	-1.45893	0.00921527	0.0440776
Gm35507	-1.45709	0.00021839	0.00177347
Rec8	-1.44838	0.00649786	0.0330404
Akr1b8	-1.44699	4.91445e-12	1.39402e-10
Gm15853	-1.44598	0.0580693	NA
4930500F04Rik	-1.4447	0.00726558	0.036272
Gm23458	-1.44206	0.0335127	NA
Serpinb1a	-1.43862	1.67751e-29	1.7599e-27
2900093K20Rik	-1.43605	0.0364546	NA
1700056E22Rik	-1.43001	0.0141286	0.0621799
Gm27008	-1.42964	0.0557221	NA
A530040E14Rik	-1.42504	0.0393007	0.139004
Gm13573	-1.42003	0.0801814	NA
Gm38411	-1.41857	0.0173385	0.0734519
Egfr	-1.41611	5.41142e-34	7.14909e-32
Pipox	-1.40545	0.0178879	0.0754433
Art2a-ps	-1.40498	0.00743598	0.0368647
Fbxw10	-1.40216	0.0247412	0.097786
Sntg2	-1.39949	0.0155665	0.0671209
P3h2	-1.39796	0.00106239	0.00708654
Fgl2	-1.39123	9.16712e-12	2.49612e-10
Rpl10a-ps2	-1.3898	0.0603891	0.1922
Hpgds	-1.38679	0.0127631	0.0574097
Fam110c	-1.37278	0.00243111	0.0144769
Zpbp2	-1.36654	0.00890081	0.0428609
Tnfsf4	-1.36465	1.45008e-20	9.19543e-19
Gm42921	-1.36275	1.65886e-15	6.76246e-14
Trav16d-dv11	-1.34949	0.0534932	NA
Cdh17	-1.34945	0.00692122	0.0348086
Frmd5	-1.34592	0.000173187	0.00144336
Nebl	-1.33874	3.04949e-28	3.02154e-26
Papss2	-1.33204	4.58608e-08	7.68909e-07
Bdh2	-1.32948	5.27896e-20	3.20512e-18
Masp2	-1.3292	0.0285421	0.109062
Gm10608	-1.32911	0.111735	NA
Dpep2	-1.32713	6.425e-06	7.40484e-05
Jup	-1.32683	3.4939e-12	1.01945e-10
Gm6612	-1.32647	0.0570691	NA
Ypel2	-1.32417	4.85555e-24	3.80654e-22
Vill	-1.32237	0.000733023	0.00515465
Cnih3	-1.32098	0.00011951	0.00103784
BC106179	-1.31482	0.0548062	NA
Gm14403	-1.31121	0.0446283	0.15314
Scn1a	-1.31085	6.2463e-05	0.000582118
Ly6d	-1.30913	0.0610024	NA
Mx1	-1.30691	2.24442e-06	2.83142e-05
Gm44169	-1.30622	0.00019522	0.00159896
Teddm2	-1.30556	0.0593929	NA
Gm27209	-1.30487	0.108286	NA
Tmem51	-1.29825	0.0831164	NA
Gm15846	-1.29576	0.0641348	NA
Ptpn5	-1.28071	1.92825e-40	3.52721e-38
Ret	-1.27462	0.0236334	0.0941641
Gm12593	-1.26934	0.133428	NA
Slc2a6	-1.26601	1.05541e-18	5.81414e-17
Gm46218	-1.26585	0.0798568	NA
Ahnak2	-1.26576	0.0053194	0.0280063
Gm42793	-1.26524	0.161043	NA
Gm28800	-1.26397	0.0608553	NA
Bcar3	-1.26368	0.0119751	0.0545432
Gm42047	-1.26293	0.0583005	0.18733
Aknaos	-1.26036	0.0604213	NA
Gm20275	-1.25308	0.0195362	0.0807014
Upb1	-1.24994	0.00185383	0.0114952
Gm45495	-1.24841	0.0535248	NA
Tbc1d30	-1.24651	6.67502e-08	1.09596e-06
Gm22572	-1.24515	0.0970146	NA
Ncmap	-1.24514	0.017899	0.0754676
Pkd1l2	-1.24502	0.0485555	NA
Slc7a4	-1.24131	0.0410105	0.143592
Lrrk2	-1.24012	4.62844e-12	1.31551e-10
Gm30292	-1.23944	0.00835252	0.040632
Mxd4	-1.23811	4.19475e-43	8.93294e-41
Itga9	-1.2348	1.56411e-05	0.000166295
Dhrs9	-1.23134	2.69967e-17	1.33284e-15
Tlr9	-1.231	0.089166	0.25521
Epdr1	-1.23055	2.00888e-09	4.07721e-08
Pou2af1	-1.2296	1.78544e-128	6.36868e-125
A930002I21Rik	-1.22787	0.00271254	0.0158773
Tbc1d4	-1.22171	1.09358e-48	3.46738e-46
Pde5a	-1.22014	2.84803e-07	4.18493e-06
Ankrd42	-1.21816	0.0990434	NA
1700055D18Rik	-1.21692	0.0762661	NA
Ppfibp2	-1.21386	1.01488e-05	0.000112338
Hecw2	-1.20428	0.123801	NA
Kmo	-1.20412	0.0625217	NA
Adra2a	-1.19979	0.0254023	0.0996538
NA	-1.19927	0.117473	NA
Eps8l1	-1.19879	0.0167921	0.071669
Bcl6	-1.19674	1.76971e-23	1.33599e-21
Snn	-1.1965	3.7445e-20	2.29118e-18
Spp1	-1.19569	2.27762e-08	3.98249e-07
Slc4a11	-1.19324	1.77871e-44	4.02835e-42
Fam217b	-1.1918	2.58398e-07	3.83245e-06
Tox	-1.19113	2.92094e-46	7.18552e-44
Shtn1	-1.18978	4.96891e-16	2.16148e-14
Rora	-1.18964	1.02278e-30	1.14906e-28
Dnajc28	-1.18854	0.0119767	0.0545432
Sgpp2	-1.18277	0.0148086	0.0645353
Tbx6	-1.17767	0.0174976	0.0740598
Dzip1	-1.17541	1.74434e-05	0.000183271
Ankrd55	-1.17438	0.0666451	0.206896
Nucb2	-1.17091	7.31147e-26	6.13647e-24
Gm44171	-1.16983	9.9866e-05	0.00088778
4930509G22Rik	-1.16338	0.101514	NA
Cd63-ps	-1.16312	0.130748	NA
Gm32633	-1.15809	0.00969511	0.045972
Timp1	-1.15585	1.21134e-20	7.71579e-19
Cep112	-1.15492	0.0474117	0.160357
Alox12b	-1.15381	0.138322	NA
Fam129b	-1.14669	3.4166e-15	1.35411e-13
Gm14718	-1.14427	7.22849e-10	1.55326e-08
Endod1	-1.14163	1.21082e-42	2.50377e-40
H3f3aos	-1.13906	0.0738605	NA
Chn2	-1.13717	7.53444e-05	0.00068867
Slit3	-1.13618	0.00938412	0.0447502
Ldha-ps	-1.13369	0.140731	0.351264
Gm16892	-1.13298	0.0593685	0.189926
Sphk1	-1.13134	2.57927e-06	3.21125e-05
Klrb1f	-1.13064	0.000919395	0.00624069
Gm10045	-1.13044	0.148577	NA
Plekhf1	-1.12937	6.62419e-06	7.61594e-05
Ncald	-1.12834	6.93211e-10	1.49407e-08
Gm2788	-1.12223	0.0443796	0.152452
4930565N06Rik	-1.12195	0.117819	NA
Gm28187	-1.12142	0.000114703	0.000999137
Gm14834	-1.11956	0.140391	NA
Plau	-1.11954	0.0785867	0.233502
Sdc1	-1.11855	1.92198e-08	3.40233e-07
Gm18561	-1.11751	4.34908e-09	8.50037e-08
Scml2	-1.11624	0.0310295	0.11608
Phf11d	-1.11286	0.134787	NA
Cort	-1.11195	0.139668	NA
Tmprss13	-1.11128	0.151233	NA
Trbv30	-1.10894	0.00699482	0.0350798
Ppp1r3d	-1.1089	0.0135529	0.0601096
Calcrl	-1.10354	3.67331e-30	4.00082e-28
Rpl21-ps10	-1.10349	0.135421	NA
Gm37805	-1.10127	3.30401e-11	8.57121e-10
Iglon5	-1.10063	0.00606156	0.031245
Scarna2	-1.09856	0.140783	NA
Itga3	-1.09769	5.95259e-97	7.72106e-94
Derl3	-1.09245	0.00117771	0.00773132
Gm11725	-1.08934	0.0475222	0.160599
Tspan6	-1.08918	3.31163e-09	6.55367e-08
Gm17173	-1.08732	9.23081e-11	2.22999e-09
Slc35e4	-1.08544	0.00117198	0.0076988
Card10	-1.08373	0.00633859	0.0324387
Foxq1	-1.08236	0.082717	NA
P3h4	-1.08156	0.00113584	0.00749939
Ispd	-1.08038	0.0209223	0.0853889
Aph1b	-1.07985	0.00193792	0.0119243
Npas4	-1.07917	2.38151e-11	6.29247e-10
Myo1h	-1.07859	0.00678653	0.0342338
Gm15832	-1.07821	0.00214274	0.0129963
Gm43820	-1.078	0.0581515	0.187123
Pkn3	-1.07709	1.1985e-15	4.94227e-14
Srxn1	-1.07525	3.04505e-11	7.9573e-10
Gm15784	-1.072	0.141799	NA
Mab21l2	-1.07032	9.39311e-07	1.26914e-05
Hap1	-1.0653	1.70805e-05	0.000179989
Trp53inp1	-1.06419	1.69702e-07	2.59353e-06
Tdrp	-1.06219	4.03218e-05	0.000391635
Gm1966	-1.06188	1.7137e-16	7.8369e-15
Gm38244	-1.06023	3.60824e-11	9.30965e-10
AA543186	-1.05878	0.10923	NA
Pcbp3	-1.05772	3.31175e-09	6.55367e-08
Gm10640	-1.05718	0.087223	NA
Aqp11	-1.05386	0.16962	NA
Degs2	-1.05118	1.00684e-09	2.10331e-08
Aqp3	-1.04983	4.70532e-16	2.05937e-14
Kazn	-1.04963	6.20343e-05	0.0005785
Rorc	-1.04868	3.83674e-33	4.88774e-31
Ksr2	-1.04733	0.0612313	0.194101
Alpk1	-1.04646	0.0899926	0.257109
Lpar6	-1.04622	1.07882e-10	2.58265e-09
Cyp1b1	-1.04475	0.0124872	0.0564179
C530050E15Rik	-1.04399	0.0311123	0.116212
Gm7967	-1.03934	0.126582	NA
Fgd1	-1.03724	0.00114835	0.0075715
Gm20033	-1.03509	0.101655	NA
Gm10863	-1.03368	0.0044977	0.0245024
Stard13	-1.0332	1.51189e-05	0.000161223
Mgst3	-1.03162	6.51625e-05	0.000604119
Angptl2	-1.0295	2.72991e-141	1.94752e-137
Gm13215	-1.02933	0.204349	NA
AA474408	-1.02929	0.0826822	0.24224
Cpd	-1.02855	2.05656e-26	1.75707e-24
Ifi206	-1.02724	0.0455689	0.155918
Slc15a2	-1.02133	0.308429	0.57435
Tmem63a	-1.02107	3.77772e-17	1.82714e-15
Syt3	-1.02079	0.172694	NA
Rimkla	-1.0196	0.155212	NA
Dhrs3	-1.01871	0.00477179	0.0257211
Tspan17	-1.01551	0.00156951	0.00996165
C130026I21Rik	-1.01171	0.127777	NA
Slfn5	-1.01014	1.90748e-07	2.88916e-06
Mgll	-1.0097	3.68086e-20	2.26373e-18
Met	-1.00936	0.0255513	0.100018
Smoc1	-1.00883	0.0376636	0.134468
Plin2	-1.00863	3.08328e-28	3.03395e-26
Gm8503	-1.00773	0.144315	0.357065
Timp2	-1.00733	1.69e-29	1.76007e-27
Inhba	-1.00718	4.66491e-09	9.06798e-08
Plekho1	-1.00672	1.50218e-39	2.55155e-37
Serinc5	-1.00662	1.98848e-29	2.05591e-27
Akr1c18	-1.00606	3.86202e-05	0.00037742
Gm32468	-1.0058	0.0033189	0.018972
Ppfibp1	-1.00408	1.96776e-39	3.26466e-37
Glcci1	-1.00262	0.00107089	0.00711667
I830127L07Rik	-0.999214	0.208986	NA
Snord89	-0.997539	0.0366538	0.131927
Slc24a3	-0.99746	0.000274054	0.00217113
Rps2-ps5	-0.997294	0.0665613	0.206794
Sema6a	-0.996553	0.0907494	0.258446
Hvcn1	-0.995921	4.61561e-21	3.03481e-19
Capn3	-0.995838	0.000945999	0.00638784
Hdac9	-0.994878	0.0281834	0.107952
S1pr1	-0.993685	1.1911e-36	1.77028e-34
Ext1	-0.992268	5.23683e-42	1.06742e-39
Ccdc63	-0.991273	2.32738e-10	5.31313e-09
Hmgb1-ps8	-0.990298	7.92379e-06	8.95852e-05
Mgmt	-0.989397	2.74517e-06	3.41185e-05
Acsbg1	-0.988624	1.28407e-14	4.87262e-13
Zyx	-0.985639	1.02348e-41	2.0282e-39
Gm17745	-0.984728	0.0305207	0.114748
A630023P12Rik	-0.98244	6.55559e-11	1.63238e-09
Gm34121	-0.979436	0.119669	NA
Gucy1a1	-0.978571	0.00142046	0.00909655
Fam160a2	-0.978007	4.70776e-23	3.46239e-21
Egr4	-0.975786	0.00444248	0.0242762
Gm8326	-0.973171	0.0610979	0.193764
Tceal6	-0.971873	0.101043	0.278693
Tmem220	-0.971518	0.129933	0.333073
2010016I18Rik	-0.971302	8.87618e-19	4.94708e-17
Ceacam1	-0.970824	0.0332974	0.122603
Kcnmb4	-0.970754	2.36491e-06	2.97292e-05
Sestd1	-0.969359	3.59564e-09	7.086e-08
Tcp11l2	-0.967706	3.37111e-15	1.3398e-13
Cfap74	-0.967011	0.00330426	0.0188992
Gm9081	-0.964384	0.372468	0.639747
Tshz3	-0.962539	0.0516518	0.171109
5830454E08Rik	-0.961971	0.19277	NA
Cd55	-0.960863	1.8197e-06	2.32439e-05
Ldlrad4	-0.959405	0.000108691	0.000954213
Plaur	-0.958138	0.033442	0.122977
Scn3b	-0.954149	0.0486843	0.163711
Gm16861	-0.953808	0.0313891	0.116874
Gm4032	-0.953426	0.118789	0.313519
Ly96	-0.952521	0.0975884	0.272324
Kazald1	-0.951652	0.0180899	0.0760927
Dusp6	-0.951574	5.22011e-47	1.52001e-44
Abcb4	-0.950535	1.0783e-05	0.000118805
Rpl10-ps5	-0.950484	0.0753834	0.226436
Cttnbp2	-0.950029	0.0214136	0.0871697
Gm5513	-0.949015	0.0674988	0.208683
Lima1	-0.948624	0.00901659	0.0433306
Gpr34	-0.948349	0.00207763	0.0126574
Gm10392	-0.947438	0.123816	0.321726
Nqo2	-0.947372	1.06169e-12	3.27174e-11
Traj7	-0.945651	0.096812	0.270687
Plekhh1	-0.942313	0.0227213	0.0912692
Pik3r3	-0.940805	0.00279686	0.016328
Xlr3b	-0.93898	0.130207	0.333715
A930035D04Rik	-0.937649	0.128505	NA
Lbp	-0.933575	0.0484822	0.163224
Btbd11	-0.929756	1.64707e-13	5.60868e-12
Mast4	-0.929712	4.69525e-06	5.5641e-05
Rubcnl	-0.928791	0.0906059	0.258243
Smarce1-ps1	-0.928531	0.03113	0.116212
Olfr533	-0.927232	0.151683	0.368879
Gpnmb	-0.925718	8.56736e-05	0.000772199
Cfap77	-0.924636	0.00405246	0.022472
Lamc2	-0.924605	0.000849216	0.0058225
D430018E03Rik	-0.924134	0.156931	NA
Gm16235	-0.923159	0.195644	NA
Gm12989	-0.920624	0.174937	NA
Gm10154	-0.919021	0.106352	0.2892
Mob3b	-0.917478	0.000471668	0.00351057
Cyp4f41-ps	-0.913768	0.0850095	0.24713
Dock1	-0.912902	0.022734	0.0912942
Gm45737	-0.912754	0.101064	0.278697
Gm9821	-0.91172	5.15485e-12	1.45642e-10
Pik3ip1	-0.911384	8.44692e-10	1.79613e-08
A630014C17Rik	-0.911313	0.00473524	0.0255434
AC149090.1	-0.910317	2.2321e-18	1.19279e-16
Gm38319	-0.909589	0.140429	NA
Dapl1	-0.909504	0.0908322	0.258527
Gm10638	-0.908329	0.239663	NA
Npr3	-0.907582	0.00911708	0.0437105
Gm42940	-0.906731	0.181388	NA
Capg	-0.906621	3.99799e-76	2.85216e-73
1500015O10Rik	-0.90661	0.230229	NA
Gstm6	-0.905925	0.281314	NA
Gm17193	-0.905826	0.0643648	0.201394
Cldn34c1	-0.903624	0.0461797	0.157441
Khdrbs3	-0.901768	0.000778548	0.00542929
Gm29257	-0.90116	0.195776	NA
Gm5384	-0.900614	0.224331	0.473607
Sec31b	-0.899831	0.0925421	0.262089
Tcf7	-0.899009	3.05337e-31	3.57094e-29
Syn1	-0.898993	1.32283e-05	0.000142554
Myo1b	-0.898049	0.0015659	0.00994519
Fam83h	-0.89775	0.0775052	0.230962
Gm4795	-0.896543	0.576136	0.798851
Ypel3	-0.895402	3.35154e-16	1.48508e-14
Vwa1	-0.894687	0.0397063	0.139988
Rplp0-ps1	-0.89415	0.131803	0.336536
Gm12711	-0.892691	0.206896	NA
Rpl19-ps9	-0.892508	0.181587	0.415472
Mgat5b	-0.892187	0.142561	0.354182
Tiam1	-0.890924	6.36766e-39	1.03243e-36
Gm8539	-0.890616	0.177967	NA
Trav5-1	-0.889932	0.141388	0.352272
Gm44116	-0.88715	0.188827	NA
Slco5a1	-0.886587	0.0635064	0.1991
Hipk4	-0.885272	0.0966983	0.2705
4933406I18Rik	-0.8832	0.148162	0.363447
Trav6d-5	-0.882838	0.103168	0.282707
Uckl1os	-0.882766	0.0360708	0.130227
Gm4462	-0.882126	0.24687	0.502402
Gm10335	-0.881593	0.0299836	0.113396
Plekha1	-0.879761	1.12023e-14	4.29661e-13
Gm28529	-0.878597	0.0252328	0.0992341
Ube2e2	-0.877466	4.38185e-05	0.000421864
Gm12352	-0.875607	0.161938	0.385475
Lrig1	-0.872897	1.59409e-27	1.49635e-25
5033417F24Rik	-0.872814	0.171079	NA
St3gal1	-0.872365	4.64053e-14	1.66359e-12
Fasl	-0.870506	0.000448608	0.00335997
Gm16618	-0.870189	0.189391	NA
Antxr2	-0.869398	3.75761e-20	2.29118e-18
Mtmr11	-0.869045	0.0166657	0.0711722
Rps13-ps1	-0.868868	0.100322	0.277875
Gm8292	-0.867668	0.191143	0.428878
Gm16364	-0.866906	0.0320457	0.118915
Slc17a6	-0.865146	1.17936e-16	5.51708e-15
Ccl20	-0.864291	0.0135525	0.0601096
Tbc1d8	-0.864158	0.0365329	0.131663
Dapk1	-0.86203	1.16158e-09	2.40544e-08
Robo3	-0.861827	0.160773	0.383341
Zfp947	-0.860589	0.202964	0.444633
Sema3c	-0.860367	0.015385	0.066519
Gpr27	-0.860141	0.156667	0.377396
Gm28913	-0.860074	0.037422	0.133863
Asah2	-0.858213	0.000503464	0.00371813
Gm20511	-0.857923	0.150329	0.366555
Gm7324	-0.856628	0.247249	NA
Gm13881	-0.85627	0.0585197	0.187885
Gm10263	-0.855812	0.254328	NA
Gm26740	-0.854643	6.33182e-06	7.31517e-05
D430013B06Rik	-0.853941	0.100955	0.278655
Trav8-2	-0.852981	0.0437585	0.150772
Gm7551	-0.848085	0.225176	NA
Dcst1	-0.848016	0.0907689	0.258446
Gm37176	-0.847935	0.0273491	0.10555
Ankrd53	-0.846471	0.181993	NA
Lamp5	-0.845399	0.260346	NA
Gm15454	-0.845327	0.2382	0.490919
Zfp831	-0.841274	1.54375e-12	4.68644e-11
Emc9	-0.839161	2.27098e-06	2.86239e-05
Gm43401	-0.835533	0.251965	NA
Trmt112-ps2	-0.834319	0.194574	NA
Sulf2	-0.833891	1.29154e-05	0.000139604
Nol4	-0.833501	0.24093	NA
2310015A10Rik	-0.833414	1.77877e-05	0.000186066
Zfp174	-0.832855	0.122515	0.319536
Lgals7	-0.831673	9.82873e-11	2.36886e-09
Ccdc28b	-0.830321	1.14453e-10	2.73536e-09
Rps2-ps13	-0.829926	0.157134	0.378202
Il1r2	-0.828676	0.0604986	0.192394
Igf1r	-0.828082	1.26009e-17	6.37554e-16
2010015M23Rik	-0.82807	0.253217	NA
Dkkl1	-0.828036	0.000321932	0.00251002
Xntrpc	-0.82734	0.276197	NA
Gm43481	-0.825947	0.013611	0.0602549
A330035P11Rik	-0.825503	0.149765	0.365677
Nme3	-0.8251	0.172824	0.403312
Hlf	-0.824323	0.00457539	0.0248408
Actg-ps1	-0.824072	0.309211	0.575083
Fam222a	-0.8239	0.138585	0.347517
Gm2383	-0.823615	0.234298	0.486285
Gm11263	-0.823559	0.26673	NA
Gm43071	-0.822914	0.0183654	0.0770471
Gm26944	-0.822403	0.0775482	0.230993
Rgs10	-0.820298	1.32107e-22	9.42453e-21
Gm26768	-0.817479	0.0800296	0.236459
Gm6430	-0.815794	0.105182	0.286742
Gm37963	-0.815431	0.0204762	0.083808
Gm11575	-0.814731	0.253757	0.511267
Srgap3	-0.814554	2.69572e-13	8.98657e-12
Gm9889	-0.813294	0.239938	NA
Efemp1	-0.812838	0.426325	0.68804
Arntl	-0.812352	1.0494e-12	3.24086e-11
Bbc3	-0.811872	7.95912e-07	1.08775e-05
Map4k4	-0.811739	1.23626e-46	3.39212e-44
Itm2a	-0.809177	7.88344e-38	1.22262e-35
Chil5	-0.80884	0.258914	NA
Traj4	-0.808031	0.245721	NA
AC061963.1	-0.807449	0.207708	NA
Ppp1r18os	-0.806565	0.181907	0.415845
Gm11579	-0.804887	0.00123391	0.00806107
1700071K01Rik	-0.804497	0.192674	0.430618
Ifngr2	-0.802511	1.41642e-06	1.84899e-05
Prdm5	-0.801945	0.0342268	0.125121
Pou6f1	-0.800377	2.96217e-11	7.7549e-10
Pdcd4	-0.80033	1.71264e-28	1.72084e-26
Gm17477	-0.799903	0.284969	NA
Trpm6	-0.799592	0.0253177	0.0994646
Sesn3	-0.798711	4.90085e-56	1.94237e-53
Gm16409	-0.798619	0.117163	0.310145
Rgs7	-0.798413	0.258427	NA
Etv1	-0.798125	0.162658	0.386543
Gdpd5	-0.797452	5.61167e-12	1.56381e-10
Efcab9	-0.79591	0.115649	0.307333
Gm10643	-0.795451	0.170701	0.399993
Col4a5	-0.79527	0.295476	0.560608
Otud1	-0.795021	2.8186e-06	3.49399e-05
Ndn	-0.794603	0.0247278	0.0977637
Cd1d1	-0.794113	0.000122141	0.00105683
Apobr	-0.793567	0.000108743	0.000954213
Gm15503	-0.792482	0.187117	0.423774
Ms4a4d	-0.789911	0.148797	0.364407
Gm26642	-0.788505	0.103381	0.283118
Gstt3	-0.787989	1.41084e-10	3.28919e-09
Gria3	-0.787182	0.018609	0.0777717
Epcam	-0.78594	0.00010328	0.000912447
1700022I11Rik	-0.78554	0.257796	NA
Eno2	-0.782809	1.85799e-07	2.82019e-06
Mdga1	-0.780386	0.238924	NA
Tssk4	-0.779716	0.113862	0.30383
Gm15793	-0.77921	0.194342	0.433126
Elovl7	-0.779176	0.029821	0.113041
Zfp14	-0.777258	0.0215044	0.0874644
4921507P07Rik	-0.777254	0.286287	NA
Hsf2bp	-0.776028	0.0470213	0.159465
Gm47148	-0.775885	0.240248	NA
Gm26637	-0.775367	0.225339	0.47505
2900089D17Rik	-0.774715	0.248881	NA
Gm8141	-0.774598	0.320299	NA
Gm20342	-0.774279	0.0159679	0.0685823
Dyrk1b	-0.772778	2.52965e-06	3.15775e-05
Gm24726	-0.772643	0.22265	NA
Elk3	-0.771146	2.22781e-37	3.41789e-35
Prkcz	-0.770835	4.72038e-07	6.64857e-06
Gm4787	-0.770582	0.302089	NA
Tenm4	-0.770499	0.0589564	0.188862
1110034G24Rik	-0.769776	0.000471596	0.00351057
Lcn4	-0.769683	0.168723	0.397055
Phldb2	-0.769274	0.279997	NA
Il17rd	-0.769148	0.222736	NA
Trio	-0.768871	1.73488e-10	3.99891e-09
Klf2	-0.768564	1.00018e-11	2.70975e-10
Lmo2	-0.768482	0.00692121	0.0348086
Dnah12	-0.767985	0.00071328	0.00503318
Cdk3-ps	-0.767884	0.205686	0.448873
Ralgps1	-0.767055	6.19056e-05	0.000577677
Gm4540	-0.766781	0.193745	0.432132
Tenm3	-0.765935	0.245631	0.500903
Nipal1	-0.765779	0.141315	0.352272
Zfp551	-0.765092	0.0836282	0.244209
Frmd4a	-0.764981	0.000128133	0.00110066
H2afy2	-0.764335	0.0882671	0.25362
Gm5547	-0.763809	0.00362912	0.0204642
9930111J21Rik1	-0.763061	0.000101721	0.000901466
Rhbdl3	-0.761647	0.00104903	0.00700397
Gm6055	-0.761634	0.151858	0.369178
Rassf4	-0.761459	0.0288652	0.110061
Gm10269	-0.759611	0.167057	0.393958
Snord42b	-0.758937	0.274903	NA
Cpsf4l	-0.758671	0.163661	0.388086
Ipcef1	-0.756568	4.20624e-31	4.87924e-29
Dlg2	-0.756326	2.17406e-09	4.39993e-08
Cbr3	-0.756286	0.287413	NA
Gm16278	-0.756269	0.133362	0.33913
2010300C02Rik	-0.755999	0.000134394	0.00115029
Rnft1	-0.754421	2.57525e-30	2.84835e-28
Orai2	-0.754405	2.24963e-20	1.4078e-18
Gm18828	-0.754252	0.180206	0.413572
Gm44985	-0.753932	0.169054	0.397645
Gm6981	-0.753613	0.422991	0.68551
Rpsa-ps4	-0.753522	0.128556	0.330851
BC034090	-0.753152	0.257408	NA
Gm13241	-0.752613	0.246228	0.501624
Gm16576	-0.752132	0.00719654	0.0359651
Gpr68	-0.751593	3.67324e-27	3.38128e-25
Gm7985	-0.750872	0.204422	0.447055
Sgk1	-0.749769	3.98087e-16	1.75306e-14
Fam89b	-0.749618	0.0563723	0.182717
Zpbp	-0.74908	0.0841127	0.245323
Ahnak	-0.74904	5.09565e-33	6.43404e-31
Ddx60	-0.748484	0.054862	0.179206
Rps27a-ps2	-0.748115	0.389069	0.655401
Slc36a3os	-0.747811	0.020104	0.082521
Fosb	-0.747085	6.92888e-05	0.000637404
Cdkn1c	-0.747013	0.000744581	0.00522324
Zfhx2	-0.746794	1.11908e-05	0.00012254
Gm4654	-0.746324	0.42399	0.686235
Npff	-0.746214	0.235532	NA
Evi2a	-0.745422	1.69033e-09	3.45965e-08
Igf2	-0.74506	0.174233	0.405407
Gm20537	-0.744904	0.292833	NA
Ubash3b	-0.744146	1.29381e-26	1.12562e-24
Gm18671	-0.744067	0.403249	NA
Gm21399	-0.742622	0.0956627	0.268262
Mypopos	-0.742287	0.000182646	0.00150807
Creb3l2	-0.742045	4.27109e-14	1.54278e-12
Bik	-0.741904	0.00472801	0.025522
Dpy19l3	-0.741335	7.36255e-35	1.00047e-32
Ifi209	-0.741055	3.92689e-05	0.000382711
Tfap2a	-0.740733	0.14138	0.352272
Dusp10	-0.739843	2.19509e-09	4.42367e-08
Gm37198	-0.739579	0.00343572	0.019547
Lrrc4c	-0.739509	0.260341	NA
Tgfb1i1	-0.739267	0.0390667	0.138507
Tjp2	-0.73915	7.83831e-14	2.76141e-12
Chst2	-0.738893	1.1199e-23	8.4993e-22
Ldlrap1	-0.738767	7.0913e-13	2.24137e-11
Rpl31-ps9	-0.738751	0.41604	0.679883
Trbv23	-0.737603	0.0176776	0.0746888
Gm6159	-0.737285	0.316123	NA
Cd5l	-0.735716	0.0235627	0.0939349
Tubb6	-0.735051	6.10801e-14	2.17329e-12
Lrrn1	-0.733369	0.313604	NA
A230072C01Rik	-0.73243	0.00859444	0.0416668
Gm28151	-0.731809	0.281346	NA
A130071D04Rik	-0.731392	0.0889673	0.254846
Plag1	-0.731115	0.191583	0.429324
Acaa1b	-0.730523	0.308793	NA
Tead3	-0.729681	0.015822	0.068099
A230072E10Rik	-0.729253	0.169671	0.398365
Gm45716	-0.727648	7.84257e-13	2.45054e-11
Pgpep1l	-0.726639	0.00236514	0.0141255
Scml4	-0.726635	1.60343e-14	5.98892e-13
Gm22806	-0.726329	0.0956033	0.268177
Slc16a10	-0.724721	6.78531e-15	2.6524e-13
2510016D11Rik	-0.723931	0.280763	NA
Cd44	-0.72319	2.18741e-25	1.78342e-23
Gpr157	-0.722512	0.0241454	0.0959095
Rnf213	-0.722396	3.14289e-08	5.38976e-07
Sgms2	-0.721939	0.0262535	0.102206
Gm9242	-0.721607	0.228188	0.478703
Pdcd1	-0.72099	2.86701e-44	6.39164e-42
Airn	-0.72077	0.10099	0.278655
Tmc6	-0.720054	3.99574e-37	6.06502e-35
Rbpms	-0.719314	0.189423	0.426948
Nid1	-0.71926	0.38512	0.651122
Lpxn	-0.719079	2.01103e-46	5.31358e-44
Gm4575	-0.719078	0.257437	0.515742
Dglucy	-0.718882	9.05318e-12	2.4698e-10
Neurl3	-0.718022	0.00249714	0.0148085
Rfx5	-0.717129	2.38091e-12	7.09254e-11
Tinagl1	-0.716047	0.451858	0.70923
A930005H10Rik	-0.715594	0.000173117	0.00144336
Sap25	-0.714105	0.0509426	0.169389
Trav17	-0.713847	0.0298938	0.113227
Gp1ba	-0.71325	0.18099	0.41453
Gm16023	-0.712441	0.116235	0.308431
Fgf2	-0.711705	1.34681e-09	2.77693e-08
Gm13502	-0.711654	0.206524	0.450014
Nhsl1	-0.711482	0.0146796	0.0640515
Colq	-0.711194	0.0740398	0.223105
Slc25a27	-0.71109	0.0308449	0.115562
Trav13n-1	-0.711066	0.223048	0.471892
Barx2	-0.710267	0.195669	0.435057
Gm5580	-0.709681	0.254566	0.512146
4930506C21Rik	-0.709664	0.203796	0.44618
Igkc	-0.70961	0.110082	0.296127
Rarg	-0.70917	7.5012e-09	1.41758e-07
Ahr	-0.708769	0.0078821	0.0387341
Grm4	-0.706899	0.383894	NA
Gm42658	-0.703575	0.234335	0.486285
Gm37593	-0.703291	0.0930718	0.263169
Gp5	-0.703281	0.302231	NA
Flnb	-0.703075	1.49227e-05	0.00015925
Gbp2b	-0.702802	0.111501	0.299042
Myt1l	-0.702413	0.193008	0.431164
Evl	-0.702059	4.61747e-31	5.31307e-29
Npm3-ps1	-0.701454	0.140646	0.351197
Trav6n-6	-0.701429	0.0802033	0.236874
Apoo-ps	-0.700935	0.374142	NA
Gm9752	-0.699012	0.00557162	0.0290981
Ephx1	-0.698584	1.44903e-14	5.4551e-13
Sfxn3	-0.698136	1.22778e-13	4.2212e-12
Il23r	-0.698044	3.47899e-07	5.01396e-06
Dnah7a	-0.697789	0.060894	0.193332
Ociad2	-0.697486	0.00684923	0.0345317
Rbm20	-0.695835	0.188843	0.426263
Cpt1a	-0.695562	7.10638e-15	2.77032e-13
Fmnl2	-0.69539	0.00511599	0.027166
Itgb1bp2	-0.695337	0.141855	0.35304
Map4k3	-0.692059	0.0007774	0.00542659
Sema6c	-0.691139	0.0950796	0.267257
Arhgap18	-0.690755	1.00087e-11	2.70975e-10
Lingo4	-0.690687	0.0111212	0.0512525
Gm28536	-0.690657	0.203997	0.446414
Arhgef19	-0.690421	0.313632	NA
Nipa1	-0.689941	0.0130214	0.0582595
Cotl1	-0.68931	1.02029e-39	1.75892e-37
Gm43597	-0.688085	0.0668252	0.207289
Fam214b	-0.68753	7.52756e-05	0.000688482
Trav6n-5	-0.687486	0.210586	0.455662
Tsg101-ps	-0.687303	0.278702	NA
Slc9a7	-0.686866	0.14524	0.358464
Myo10	-0.686853	6.27523e-16	2.69683e-14
Apobec1	-0.686733	0.0224864	0.0905548
BC064078	-0.686446	0.0269006	0.104196
1700012D14Rik	-0.686407	0.0915	0.259754
4930431P03Rik	-0.685839	0.00181092	0.0112723
Abat	-0.685421	0.0117638	0.0536594
Dcxr	-0.685338	0.000599931	0.00432314
D330023K18Rik	-0.685057	0.295683	NA
Cmah	-0.684841	7.23757e-19	4.11417e-17
Nbdy	-0.684696	0.0137837	0.060834
Gm38336	-0.683387	0.16345	0.387715
Gm2800	-0.683036	0.233868	0.485781
Cd101	-0.682759	0.000551398	0.00400986
Prrt2	-0.682745	0.152427	0.370143
Jchain	-0.682681	0.282397	0.546041
Baz2b	-0.682272	1.79883e-09	3.6613e-08
Fbxo24	-0.682036	0.169263	0.397973
Vdr	-0.681499	0.00616359	0.0316908
Enpp2	-0.681406	0.0240071	0.0954396
Trim66	-0.681014	7.76358e-07	1.06391e-05
Ccdc142	-0.680998	0.0771113	0.230028
Fbxo32	-0.680621	2.87229e-05	0.000288808
Atp10d	-0.680093	1.66565e-08	2.97813e-07
Trpv6	-0.679455	0.244626	0.499759
Arhgap26	-0.679205	7.16844e-08	1.16891e-06
Etv5	-0.678701	1.68224e-05	0.000177662
Cbx3-ps7	-0.677945	0.27909	0.542293
Rnf144a	-0.677339	0.00552099	0.0288653
Trav3-1	-0.677234	0.122491	0.319536
Zfp964	-0.676275	0.327116	NA
Il18	-0.67501	0.317968	NA
Pde11a	-0.674858	6.60209e-05	0.000611282
Rnf32	-0.674545	0.276796	0.539442
Gm11658	-0.674394	0.421965	NA
Gm10566	-0.674367	0.39764	NA
Gm10221	-0.673868	0.101853	0.280224
Itga4	-0.67381	0.00362523	0.0204527
Tor3a	-0.672993	2.77591e-05	0.000280104
Fhit	-0.672389	0.21258	0.45824
Xlr4c	-0.671853	2.98102e-05	0.000298898
Igfbp4	-0.67184	9.41876e-53	3.12528e-50
Igf2r	-0.671633	2.26014e-32	2.77997e-30
Ppp4r4	-0.671104	0.24506	0.500073
C920006O11Rik	-0.670579	0.0604046	0.192206
S100a4	-0.670215	0.0468697	0.159154
Gm9434	-0.669866	0.379325	NA
Gm5313	-0.669347	0.625725	0.829141
Dcdc2b	-0.66932	0.21918	0.467185
Gm13561	-0.668832	0.33348	NA
Drd2	-0.668574	0.297476	0.562841
Ptpdc1	-0.668486	0.0225669	0.0907767
Gm13904	-0.667999	0.390475	NA
B3galt2	-0.66798	0.157642	0.378893
Zfp385a	-0.66712	0.00672778	0.0340397
Gm12936	-0.666361	0.335445	0.603244
Flna	-0.665756	1.20991e-32	1.50113e-30
Gm21781	-0.663098	0.000325797	0.00252772
Gm26816	-0.662509	0.210658	0.455681
Gpr161	-0.661924	0.197229	0.437306
Snora30	-0.661493	0.340524	NA
Ptprv	-0.661232	6.43374e-14	2.27783e-12
Neurl2	-0.660575	0.138562	0.347517
Gm13408	-0.659169	0.188622	0.425967
Gm16156	-0.659046	0.122166	0.318835
Sptlc1	-0.658827	2.42325e-31	2.85743e-29
Gm44597	-0.658637	0.119938	0.315327
Rin2	-0.658248	0.108277	0.29248
Gfra2	-0.657926	0.366806	NA
1700016P03Rik	-0.657525	0.0260452	0.101478
Spata2l	-0.657393	0.000724479	0.00509959
Gm11836	-0.657342	0.347772	NA
Tbc1d9	-0.657146	0.216529	0.463739
Gm12844	-0.656365	0.10257	0.28149
Ormdl3	-0.656286	4.17752e-12	1.19929e-10
Rsu1	-0.656198	3.00608e-10	6.77578e-09
Pcdhgc4	-0.656171	0.00210619	0.0128041
5830444B04Rik	-0.655982	0.110338	0.296479
Tmem86a	-0.655645	0.0807122	0.237983
Sesn1	-0.655186	2.53836e-15	1.02309e-13
Gm6768	-0.654822	0.336093	NA
Gm10243	-0.653861	0.34658	NA
Bcl2a1d	-0.653812	2.8584e-13	9.48459e-12
Ank	-0.653094	8.28838e-10	1.76769e-08
Gm42868	-0.65308	0.360947	0.629292
Fam19a5	-0.6527	0.238139	0.490919
Oas1c	-0.650814	0.0136836	0.0604825
Gm7399	-0.650205	0.148866	0.364513
Plxdc2	-0.649767	0.00581864	0.0301563
Hist1h1a	-0.649764	0.408138	NA
Pcsk1	-0.649707	0.401185	NA
Slc9b1	-0.64968	0.208882	0.453489
Slc2a13	-0.648396	0.237203	0.489926
Dnase2a	-0.648297	0.000156568	0.00131639
Slc9b2	-0.647626	1.01924e-20	6.5507e-19
Rab11fip3	-0.64723	2.92947e-08	5.06638e-07
Nacc2	-0.647155	0.000533134	0.00389968
Apol7e	-0.647123	3.28403e-07	4.75577e-06
Cpeb1	-0.646834	0.159112	0.380653
Prr33	-0.64541	0.00832432	0.0405377
Slc6a15	-0.644334	0.340112	NA
3110056K07Rik	-0.644217	0.00740832	0.0367531
H2-Ob	-0.644128	0.283818	0.54738
Spag4	-0.643478	0.160117	0.382416
Prx	-0.643125	0.00292369	0.0169934
Cspg4	-0.643108	0.177732	0.410602
Cnn2	-0.642788	8.53481e-36	1.2426e-33
Aldh6a1	-0.642674	0.00257988	0.0152043
Ankrd34a	-0.642151	0.263793	0.523523
Myh10	-0.641948	2.14954e-05	0.000221922
Ovgp1	-0.641671	0.187648	0.424506
Tpbg	-0.641003	0.285225	0.549049
Gm45380	-0.640876	0.376667	NA
Zfp862-ps	-0.640221	1.53867e-16	7.08184e-15
Dusp4	-0.639278	2.5465e-18	1.35573e-16
Gadd45a	-0.638932	0.00108596	0.00721011
Crispld2	-0.638772	0.000172304	0.00143768
Trav14-3	-0.638755	0.00694822	0.0348952
Gm7785	-0.638202	0.27443	0.53691
Gm10704	-0.637921	0.276724	0.539386
Gm10143	-0.637472	0.150336	0.366555
Smo	-0.637331	6.13979e-16	2.6466e-14
Ryr3	-0.637322	0.210987	0.456184
Mmp15	-0.636258	0.0507977	0.16899
Nap1l3	-0.635943	0.351289	NA
Macrod2	-0.635557	0.00631142	0.0323527
Brd3os	-0.635425	0.335094	NA
Gm8493	-0.634736	0.036633	0.131923
Gm10012	-0.6347	0.394198	NA
Igsf9	-0.634593	0.149275	0.364764
Gm7808	-0.634485	0.294381	0.559685
Gm43328	-0.634168	0.0200903	0.0825011
Lsp1	-0.633394	2.80838e-34	3.74485e-32
Ints4	-0.633133	9.72038e-19	5.3756e-17
9330182L06Rik	-0.632679	0.351641	NA
Slc45a1	-0.632601	0.198642	0.439632
Gm16907	-0.632149	0.000542822	0.00395954
Gm44877	-0.632029	0.290102	0.554815
Arhgef40	-0.632004	0.0781099	0.232331
Nol4l	-0.631685	0.0374397	0.133863
Gm28192	-0.631566	0.0334803	0.123086
Gm8724	-0.631533	0.405748	NA
Zbtb10	-0.631188	0.136411	0.344405
Adarb1	-0.630496	7.98885e-22	5.56024e-20
Rhbdl1	-0.629939	0.0643605	0.201394
Cnr2	-0.629392	0.0258656	0.100889
Oaz3	-0.629374	0.362894	NA
9430064I24Rik	-0.628451	0.231049	0.481598
Gm12286	-0.628282	0.120319	0.316095
Wls	-0.627703	0.0281256	0.107788
Spry1	-0.627463	3.67318e-20	2.26373e-18
Gm45464	-0.6274	0.367398	NA
Slc17a5	-0.626707	0.00018597	0.00153199
Trbj1-7	-0.62667	0.0393697	0.139179
Rtn4rl1	-0.626328	0.000685815	0.00486584
Sel1l3	-0.626213	0.160755	0.383341
2810414N06Rik	-0.626177	0.21043	0.455544
Zfp467	-0.625616	9.70484e-06	0.000108094
Cep97	-0.62541	8.30226e-21	5.3844e-19
Gm5511	-0.624786	0.248809	0.504764
Nsmf	-0.623985	1.18039e-09	2.44084e-08
Abca7	-0.622404	2.76463e-17	1.3602e-15
Rhod	-0.62197	0.225609	0.475409
Gm8034	-0.621066	0.311971	NA
Epha2	-0.620761	0.0102264	0.0479808
Gstm1	-0.620521	0.00205612	0.0125478
9930111J21Rik2	-0.620337	1.21781e-06	1.61484e-05
Kitl	-0.620236	0.0632336	0.198551
Pdzd2	-0.619047	0.0280745	0.107679
Gm15326	-0.618536	0.235108	0.487487
Bace2	-0.618038	0.313188	0.579431
Faah	-0.6179	2.41066e-25	1.95428e-23
NA	-0.617798	0.183827	0.418851
Slc25a23	-0.617522	5.5019e-11	1.3894e-09
Mir3074-1	-0.617125	0.147663	0.362627
3830403N18Rik	-0.617068	0.210043	0.45511
Pcdhgb6	-0.616875	0.0720765	0.219039
Palld	-0.616753	0.00257985	0.0152043
H3f3a-ps2	-0.616713	0.244329	0.499367
Ankrd12	-0.616603	7.71503e-15	2.99125e-13
Pcnx2	-0.616588	0.338292	0.606528
Rtl5	-0.616215	0.00415577	0.0229468
Gm17641	-0.616098	0.0578559	0.186382
Cav2	-0.615604	0.246274	0.501624
Zbtb42	-0.615164	0.00142973	0.0091477
Tmem47	-0.615095	0.312042	0.57821
Gm43338	-0.614834	0.432897	NA
Pkd2l2	-0.614593	0.00207743	0.0126574
Gm6682	-0.614511	0.354925	0.624002
Gm44321	-0.613979	0.16515	0.390383
Zfp459	-0.613909	0.226366	0.47644
Gpr45	-0.613871	0.176987	0.409811
Gm3854	-0.613303	0.304386	0.570095
Renbp	-0.612922	0.153576	0.371901
Gm15232	-0.612872	0.0647284	0.202188
Mtcl1	-0.612331	0.22132	0.469945
Mmd	-0.610127	1.46566e-16	6.7896e-15
Frat2	-0.609831	0.000182501	0.00150777
Pcdh19	-0.609709	0.271587	0.533456
Map2k6	-0.609682	0.00106543	0.00709729
Rnf149	-0.609438	1.76502e-13	5.98177e-12
Gm38248	-0.608701	0.144382	0.357065
Gm8054	-0.607423	0.439379	NA
Gem	-0.606949	2.74716e-13	9.13672e-12
Gm26669	-0.606619	0.0712285	0.217248
Phtf1os	-0.60607	0.372548	NA
Gm37144	-0.605998	0.229526	0.480047
6430548M08Rik	-0.605545	0.00304482	0.017617
Klhl24	-0.605308	1.68271e-12	5.07588e-11
Mical1	-0.605193	1.67244e-20	1.05586e-18
Mir703	-0.60519	0.0574046	0.185275
Rfx8	-0.604961	0.206775	0.450215
Rps13-ps4	-0.60443	0.0866859	0.250489
Gm37123	-0.604399	0.0761774	0.228065
Epb41l4b	-0.6043	0.190155	0.427805
AV039307	-0.603233	0.422169	NA
Pik3c2b	-0.602568	0.00797071	0.0390677
Tctn1	-0.602382	0.000359168	0.00275665
Trav12-2	-0.602068	0.0461569	0.157401
Rpl27-ps3	-0.601922	0.309718	0.575623
Gm7887	-0.601877	0.22198	0.470667
Xaf1	-0.601742	0.0258277	0.100879
9630013D21Rik	-0.601175	0.226022	0.475952
Gm13091	-0.600657	0.103805	0.283795
Gm37303	-0.599495	0.346611	NA
Calcoco1	-0.598341	1.42194e-06	1.85111e-05
Gm5586	-0.597667	0.355666	NA
Myo5b	-0.597504	0.416561	NA
9530027J09Rik	-0.596908	0.253178	0.510608
Gm42725	-0.596808	0.345402	NA
Pdpn	-0.596632	0.219218	0.467185
Gm5555	-0.59559	0.356923	0.625932
Trbv24	-0.594728	0.285261	0.549049
Kif13a	-0.594605	5.66266e-07	7.89012e-06
B930095G15Rik	-0.593776	3.55164e-06	4.34604e-05
Parp8	-0.593004	3.59538e-06	4.39203e-05
Mgrn1	-0.592933	1.44689e-14	5.4551e-13
Rpl15-ps3	-0.592234	0.42548	NA
Gm43951	-0.59191	0.313341	0.579519
Mfrp	-0.591859	0.274202	0.536752
Gm37352	-0.591664	0.146046	0.359868
Limch1	-0.591442	0.0182652	0.0766719
Cct6b	-0.59141	0.418976	NA
Tnks1bp1	-0.591092	7.6777e-09	1.44901e-07
Tmem71	-0.590767	1.81504e-13	6.13672e-12
Syt12	-0.590244	0.201741	0.442701
Fbxl12os	-0.590071	0.237273	0.49
Syne4	-0.590017	0.221363	0.469945
Pex11g	-0.589564	0.100072	0.277301
Sntb1	-0.58954	7.38577e-06	8.41695e-05
Ctnnal1	-0.587615	0.0230151	0.0922156
Rpl27-ps2	-0.587309	0.450789	0.70851
Gm47398	-0.58701	0.38792	0.654081
Fsbp	-0.586887	0.0802606	0.236946
Galm	-0.586848	0.00109706	0.00727366
Rps12-ps10	-0.586652	0.455059	0.712006
Dnmbp	-0.586075	5.6349e-06	6.56737e-05
C1s1	-0.585997	0.164157	0.388745
Spin4	-0.585553	4.51831e-09	8.795e-08
Tnfrsf14	-0.585372	1.26048e-07	1.97198e-06
Gdap1l1	-0.584684	0.385198	NA
Gm9806	-0.583867	0.217358	0.465096
Rnaset2b	-0.583448	0.382223	0.648308
Gm5526	-0.583394	0.0875018	0.252217
Lurap1	-0.582985	0.175843	0.407823
Gm37795	-0.582131	0.00512232	0.0271894
Tmem132a	-0.581766	0.0625062	0.19683
Krt10	-0.581693	0.00989892	0.0466566
Izumo4	-0.580975	3.38809e-05	0.000335703
Arhgap25	-0.58058	2.91916e-11	7.65635e-10
Nbea	-0.580505	0.128393	0.330491
Gm8994	-0.5799	0.48803	NA
Spo11	-0.578344	0.0941456	0.265521
Rpl39l	-0.578277	0.293394	0.558525
Osbp2	-0.578037	0.421961	NA
Sema6d	-0.577916	0.00502937	0.0268158
Blnk	-0.5779	0.447659	NA
2610035D17Rik	-0.577469	0.000798568	0.00554991
1700040D17Rik	-0.576928	0.422869	NA
Zfp300	-0.576577	0.206632	0.450158
Grhl2	-0.576183	0.253031	0.510499
Nudt7	-0.573946	8.34647e-05	0.000754181
Loxl4	-0.573245	0.432374	NA
Trnp1	-0.57274	0.191327	0.429056
Ypel1	-0.572541	0.128332	0.330394
Gm44103	-0.572438	0.150904	0.367549
2610008E11Rik	-0.572118	0.000322992	0.00251553
Spint1	-0.572088	0.0781111	0.232331
Lzts1	-0.571435	0.0898384	0.256825
Spsb1	-0.571358	0.00353628	0.0200221
Gm15567	-0.571347	0.431381	NA
Fam241b	-0.570735	0.204179	0.446746
Ulbp1	-0.570521	0.00132646	0.00856377
Gm45629	-0.57051	0.282288	0.546041
Tst	-0.570448	0.000691491	0.00489638
Arhgap22	-0.569516	0.375899	0.642315
AC073947.1	-0.569169	0.641973	0.839258
Smarca5-ps	-0.568864	0.265156	0.525305
BC043934	-0.568389	0.0299795	0.113396
Gm42688	-0.567151	0.0756923	0.227029
Myh9	-0.567033	4.12769e-06	4.96995e-05
Grk5	-0.566991	1.63824e-10	3.7884e-09
Rnaset2a	-0.566716	0.287018	0.55102
4930469K13Rik	-0.566331	0.227381	0.477994
Lztfl1	-0.566035	5.948e-06	6.88848e-05
Shox2	-0.565568	0.23341	0.485112
Sun2	-0.565486	9.25052e-22	6.40711e-20
Gm15601	-0.56548	0.182625	0.417044
Gm26809	-0.564995	1.60783e-05	0.000170434
Etfbkmt	-0.564836	9.285e-06	0.000103986
Pex5l	-0.564832	0.392584	0.659142
Sgms1	-0.563861	0.000103611	0.00091424
Ikbke	-0.563834	8.08512e-15	3.12625e-13
Malat1	-0.563286	0.00092494	0.00626938
1700027J07Rik	-0.563039	0.325069	0.592121
Ap1s2	-0.563013	1.20915e-06	1.60634e-05
Ehd4	-0.562747	4.2207e-24	3.34561e-22
Gm4596	-0.562667	0.430454	NA
Gm45546	-0.561821	0.361758	NA
Plek2	-0.561802	0.444422	NA
Xlr4a	-0.561796	7.3637e-07	1.01414e-05
Gm5421	-0.561291	0.00753219	0.0372769
Rapgef4	-0.561243	0.0276287	0.106427
Card19	-0.561082	2.19721e-05	0.000226516
Zfp827	-0.56033	0.000438156	0.00328686
Etohd2	-0.559742	0.128863	0.331402
Gm11714	-0.559345	0.364307	0.63212
Parva	-0.559055	0.152592	0.370197
Ptgir	-0.55904	0.000581731	0.00420473
Rnf17	-0.559026	0.440294	NA
Abtb1	-0.558815	5.47156e-10	1.19737e-08
Gm28874	-0.55858	0.260504	0.519188
Trim12a	-0.558522	3.66776e-10	8.21533e-09
Arhgef9	-0.55812	1.4647e-12	4.46546e-11
Gm5112	-0.55811	0.395451	NA
Trbj1-5	-0.55784	0.0151821	0.0657414
Gm8817	-0.557694	0.385305	NA
Tpt1-ps6	-0.557584	0.320252	0.586771
Snx20	-0.557382	5.17717e-12	1.45984e-10
Eif3s6-ps2	-0.557323	0.475254	NA
3110070M22Rik	-0.557293	0.352123	0.620794
Klf4	-0.557168	0.0253691	0.0995779
Zkscan7	-0.556874	0.00430419	0.0236474
Gm8995	-0.556488	3.66477e-14	1.33731e-12
Trav6-5	-0.556254	0.0901433	0.257371
Ephb6	-0.55616	4.52996e-08	7.6129e-07
Hyi	-0.555961	0.00124322	0.00811075
Gm10535	-0.555961	0.300777	0.566159
Cebpd	-0.55592	0.0296226	0.112468
Gm45110	-0.555872	0.140079	0.35021
Rps8-ps4	-0.555862	0.546251	0.77895
Angpt2	-0.555636	0.424519	NA
Cc2d2a	-0.55528	0.455188	NA
Fgd3	-0.554691	8.80242e-11	2.14322e-09
Fosl1	-0.554538	0.000284352	0.00224399
Mtss1	-0.554506	2.39532e-06	3.00148e-05
Peli3	-0.554393	0.368167	NA
Cdh23	-0.554052	2.08449e-10	4.77391e-09
Gm16206	-0.553791	0.40739	NA
Mcoln3	-0.553727	0.138789	0.347857
AI480526	-0.552433	0.000953845	0.00643473
Ppp4r1l-ps	-0.552349	7.16098e-05	0.000657907
Gm9856	-0.551248	0.0241406	0.0959095
Sell	-0.551245	0.0250723	0.0988482
A630001G21Rik	-0.550893	9.49058e-08	1.51977e-06
Pcdhgc5	-0.550763	0.132409	0.337601
Pisd-ps1	-0.550738	0.00424276	0.0233368
Fam240a	-0.550734	0.398868	NA
Wdr63	-0.550511	0.210526	0.455662
Cd226	-0.550077	0.000642328	0.00459155
2900005J15Rik	-0.55004	0.0197984	0.0816189
Vmn2r84	-0.549759	0.411353	NA
Gm43848	-0.549704	0.317683	0.58411
Pde6d	-0.548637	9.50146e-10	2.00246e-08
Sox4	-0.548608	0.0258497	0.10088
Trbv12-1	-0.548023	0.0608153	0.193125
Btg2	-0.547835	2.69349e-10	6.09044e-09
Flrt3	-0.547552	0.39182	0.658324
Igfbp3	-0.546727	0.428216	NA
Tmem198b	-0.5462	0.00315048	0.0181547
Gm7435	-0.54567	0.280387	0.543925
H3f3c	-0.545191	0.251128	0.507971
Bach2os	-0.545125	0.0726576	0.220382
Impg2	-0.545034	0.153865	0.372407
Smpdl3a	-0.545012	0.000543091	0.00395954
Axin2	-0.54481	0.000105595	0.000930016
Wwc2	-0.544601	0.121514	0.317869
Cacna2d4	-0.544409	0.0228672	0.0916924
A530010L16Rik	-0.544327	0.36824	0.635597
Gm7972	-0.544316	0.312018	0.57821
D930048N14Rik	-0.544191	0.0299987	0.113398
Tmeff2	-0.543799	0.403107	NA
Stox2	-0.543679	0.228528	0.478873
Gm15163	-0.543478	0.362227	0.630506
Gm11993	-0.543308	0.379216	NA
Igf2bp2	-0.543107	0.227926	0.478594
Ankle1	-0.542899	3.05598e-08	5.26603e-07
Rrad	-0.542582	2.45597e-06	3.07034e-05
Pdlim5	-0.541626	6.01849e-08	9.96786e-07
BE692007	-0.541563	9.49734e-12	2.5811e-10
Gm26526	-0.541543	0.288932	0.553364
Pcdh7	-0.541318	0.120735	0.316546
Gm8709	-0.541168	0.450493	0.708348
Arhgap45	-0.541147	4.78091e-23	3.49816e-21
Sesn2	-0.541102	1.0237e-05	0.000113174
Gm12655	-0.540713	0.308651	0.574459
P2ry10b	-0.540248	1.26214e-05	0.000136962
Gm26852	-0.540232	0.066602	0.20684
Grn	-0.540125	1.48839e-08	2.68814e-07
Gm10505	-0.539464	0.117849	0.311613
1110006O24Rik	-0.539301	0.315573	0.581206
Mir6999	-0.538592	0.362639	NA
Tspan9	-0.538154	0.155418	0.375593
Gm5499	-0.538113	0.441119	NA
Pgap3	-0.538032	0.00523545	0.0276357
Tro	-0.536929	0.250783	0.507542
Phlda1	-0.536831	0.00341192	0.0194414
Dnase1l1	-0.536719	0.00256949	0.0151682
Serp2	-0.536659	0.162417	0.386227
Pear1	-0.536235	0.00106749	0.00710142
Gm13493	-0.535654	0.21236	0.457976
Plec	-0.535282	5.62962e-17	2.6864e-15
Sash1	-0.534971	0.105257	0.286877
Gm36931	-0.534132	0.207902	0.452187
D730003I15Rik	-0.534095	0.189121	0.426553
Gm26457	-0.533274	0.281688	0.54567
Unc13c	-0.533257	0.459665	0.715209
Gm44199	-0.532754	0.0973389	0.271787
Rapgefl1	-0.532666	0.224986	0.474516
Trpv4	-0.53235	0.23781	0.490541
Gm9929	-0.532342	0.256533	0.514798
Shf	-0.532237	0.00949873	0.0452061
Gm6382	-0.532188	0.361717	0.630177
Nap1l2	-0.531938	0.308274	0.574285
Vangl1	-0.531793	0.244052	0.499088
Gm2415	-0.531625	0.131273	0.335603
Rps11-ps1	-0.531363	0.401285	NA
Prdm8	-0.530964	0.463266	NA
Kcnip3	-0.530774	0.254627	0.512146
Gm45001	-0.530482	0.360446	0.62893
Gm12188	-0.530267	0.240913	0.495223
Gm45799	-0.529764	0.443242	NA
Snora78	-0.52928	0.458527	NA
Fry	-0.528916	0.00229252	0.0137725
Synpo	-0.528906	5.98778e-10	1.30234e-08
Ssh3	-0.52881	8.75856e-05	0.000787939
Trav7-1	-0.528783	0.266169	0.526726
Cerk	-0.528776	6.23252e-08	1.02804e-06
Syt2	-0.528741	0.386306	0.652286
Rgs8	-0.52843	0.0733256	0.221608
Tspan32	-0.527957	1.63235e-15	6.67346e-14
Hdhd3	-0.527427	0.178131	0.41103
Lrrtm1	-0.527138	0.442733	NA
Gm6750	-0.52713	0.360857	0.629292
Abhd4	-0.527102	6.46897e-06	7.44349e-05
D130017N08Rik	-0.527097	0.0259396	0.101122
Usp6nl	-0.525804	4.38589e-07	6.22666e-06
Gm5424	-0.525736	0.140033	0.350157
Trim34a	-0.525568	0.00013489	0.00115385
Rnf217	-0.525399	0.42412	NA
BC065397	-0.524592	0.157743	0.378893
Prrg4	-0.524428	2.25868e-05	0.000232182
Katnal2	-0.524372	0.48282	NA
Cilp	-0.523887	0.363328	0.63119
Mapk12	-0.523053	0.0805206	0.237516
Wdfy4	-0.522929	0.107716	0.291621
Trim5	-0.522792	0.000434	0.00326083
Clec2i	-0.522691	0.000312245	0.00243849
Hsd17b11	-0.522627	0.0124257	0.0562111
Zfp976	-0.522486	0.160525	0.383068
Nectin1	-0.522482	0.00140494	0.00900525
Gm7645	-0.522317	0.481558	NA
Zfp2	-0.522311	0.277769	0.54083
Wnk4	-0.52209	0.263886	0.523523
5730405O15Rik	-0.521869	0.204705	0.447279
Gpx4-ps2	-0.521734	0.00678774	0.0342338
Ccdc88a	-0.521388	0.00476868	0.0257141
Large1	-0.521233	0.216835	0.464257
Stxbp3	-0.520393	5.45561e-09	1.0519e-07
2900052L18Rik	-0.520083	0.228434	0.478815
Actn1	-0.520065	6.21371e-08	1.02613e-06
4833413G10Rik	-0.519426	0.335339	0.603127
D430019H16Rik	-0.519323	0.24803	0.503829
Snx33	-0.519297	0.000519791	0.00381501
2810029C07Rik	-0.519003	0.37288	0.639915
Traj1	-0.518625	0.349611	0.617799
Rab31	-0.518271	0.0143069	0.0627517
Kifc3	-0.517958	0.00343868	0.019547
Enpep	-0.517542	0.364894	0.632525
Nr4a2	-0.516977	1.81697e-08	3.22846e-07
Rasa3	-0.51682	7.49015e-16	3.18064e-14
Robo2	-0.516433	0.338756	0.60713
Cyp4f13	-0.515793	0.0115372	0.0528113
Slc36a4	-0.515412	1.11665e-11	3.01749e-10
4732416N19Rik	-0.515198	0.185063	0.420621
Kcnq2	-0.514846	0.0213693	0.0870142
Grin2b	-0.514774	0.242401	0.497065
Raph1	-0.514482	9.42451e-14	3.29581e-12
Syne2	-0.514311	4.86115e-06	5.74163e-05
Gm12351	-0.513981	0.510583	0.755392
Gm38102	-0.513678	0.0432794	0.149591
Tubb2b	-0.513606	1.69776e-07	2.59353e-06
Rab3a	-0.513149	0.025772	0.100744
Tmsb15l	-0.51285	0.057795	0.186259
Plek	-0.512759	3.5458e-16	1.5663e-14
Jpx	-0.512655	0.135826	0.343665
F8a	-0.512322	0.000397278	0.00301348
Slc25a35	-0.511371	0.0186536	0.0779355
Fam20a	-0.510415	4.47079e-05	0.000429847
Tpp1	-0.509776	3.13238e-12	9.17716e-11
Gm43980	-0.50959	0.0193898	0.0803759
Gm15487	-0.509509	0.243039	0.497725
Tubb4b-ps2	-0.509187	0.553002	NA
Psrc1	-0.509117	1.65777e-08	2.96777e-07
Vipr1	-0.50878	0.0168285	0.0717816
Col18a1	-0.508521	0.153218	0.371283
A730017L22Rik	-0.508279	0.0181155	0.0761558
Decr2	-0.507967	3.19872e-05	0.00031871
Pink1	-0.507549	4.12158e-08	6.97588e-07
Fads3	-0.507107	0.232111	0.483046
Phlda3	-0.507017	0.000922859	0.00625825
Scrn1	-0.506957	0.117356	0.310483
Dync1i1	-0.506803	0.334074	0.601687
Fbxo2	-0.50676	0.0660191	0.205489
Gm5637	-0.506625	0.206993	0.450621
Sfrp4	-0.506365	0.416059	NA
Vwa3b	-0.506056	0.40654	0.6719
Gm17690	-0.505738	0.22001	0.468034
9330160F10Rik	-0.505354	0.394665	0.660952
Trbv13-3	-0.504808	0.00130971	0.00846709
Pcdh18	-0.504478	0.396033	0.661973
Ranbp17	-0.50412	0.243068	0.497725
Pcdhgb5	-0.504107	0.395166	0.661375
Tmem14a	-0.503682	0.192388	0.430364
Gm5850	-0.503306	0.238313	0.491011
Zfp128	-0.503224	0.11336	0.303116
Cacnb2	-0.50274	0.0150905	0.0654442
Coro2b	-0.502026	0.0585686	0.187999
Snx14	-0.501796	5.64412e-08	9.39677e-07
Ica1	-0.501621	0.167076	0.393958
Srrm3	-0.5016	0.432831	0.693605
Mapk11	-0.501545	5.49154e-12	1.53333e-10
Hectd2	-0.501376	4.63674e-06	5.50391e-05
Gm5576	-0.50131	0.40457	0.670275
6430550D23Rik	-0.501071	0.348974	0.617532
Pxdn	-0.500803	0.17979	0.413107
Gm16976	-0.500712	0.154484	0.373589
Gm30717	-0.500444	0.456879	NA
C130013H08Rik	-0.499985	0.122813	0.319936
Slc32a1	-0.499891	0.206654	0.450158
Pycard	-0.499585	1.57262e-10	3.64255e-09
Bmp7	-0.499441	0.261542	0.520751
Elfn2	-0.499014	0.448567	0.706744
Iffo1	-0.498773	3.73939e-05	0.00036644
Tmc4	-0.498689	0.000664392	0.00473267
Eml1	-0.49867	0.161317	0.384317
Acrbp	-0.498565	0.0736965	0.22244
Gm43054	-0.498506	0.375206	0.641662
Ust	-0.49814	1.58833e-06	2.03981e-05
Cir1	-0.49775	0.00159032	0.0100758
Dlg5	-0.497684	0.227083	0.477528
Palm3	-0.497646	0.00491999	0.0263805
Gm17491	-0.497602	0.0246762	0.0976642
Tmem91	-0.497389	0.394603	0.660952
Rpl21-ps8	-0.497367	0.261635	0.520787
Ampd3	-0.49711	0.03312	0.122171
Gm17275	-0.497026	0.0397408	0.14004
Tmem156	-0.496972	0.000987999	0.00664002
Rit2	-0.49691	0.329409	0.596751
Trim62	-0.496485	0.0343133	0.125341
NA	-0.496173	9.38158e-06	0.000104903
Adcy7	-0.495856	2.88453e-16	1.28614e-14
Pigh	-0.495478	0.00102146	0.00684233
Trbj2-2	-0.495293	0.101467	0.279645
Gm4335	-0.49506	0.543177	0.777025
Gpr37	-0.494954	0.424624	0.686674
Gm9294	-0.494349	0.364452	0.632142
Ano1	-0.494274	0.308127	0.574086
Gm6206	-0.494218	0.3086	0.574459
Tmem246	-0.493674	0.396771	0.662713
Adamts6	-0.493633	3.72425e-06	4.53006e-05
Zfp612	-0.493273	0.282733	0.54632
Kiss1r	-0.493267	0.231112	0.481598
Irf7	-0.492852	0.0807864	0.238104
4833420G17Rik	-0.492749	3.00606e-07	4.39451e-06
2610204G07Rik	-0.492606	0.358305	0.627304
Zfp229	-0.492064	0.46784	NA
Gm36989	-0.491641	0.404971	0.670473
AC122335.1	-0.491187	0.124453	0.322777
Gm26510	-0.490595	0.102463	0.281306
Ncam1	-0.490175	0.0436963	0.150703
Soga3	-0.490034	0.490495	NA
Amotl2	-0.489988	0.0237792	0.0945864
Ubald1	-0.48972	2.1948e-09	4.42367e-08
Galnt9	-0.48966	0.00506123	0.0269756
Wdfy2	-0.48895	0.00828564	0.0403893
Gm45552	-0.488488	0.0582165	0.18724
Dus2	-0.488417	1.73015e-08	3.08959e-07
2610507I01Rik	-0.48816	0.0147361	0.0642392
4930524J08Rik	-0.48813	0.161918	0.385475
Gm10175	-0.488009	0.483815	NA
Gm6170	-0.48793	0.199388	0.440293
Snx29	-0.48758	0.0646774	0.202151
Tmc8	-0.4874	1.24083e-11	3.33411e-10
4930452B06Rik	-0.486928	0.183549	0.418529
Ptgr1	-0.486594	0.0415964	0.145145
Tmtc1	-0.486319	0.325761	0.592928
Cd99l2	-0.486243	0.000278412	0.00220076
Scg2	-0.486231	0.0574149	0.185275
Phf11c	-0.486013	0.0109916	0.0508482
Samd15	-0.485689	0.398848	0.664498
Zfp941	-0.485545	0.281982	0.54583
BC051226	-0.485514	0.0751539	0.225794
Mvb12b	-0.485208	0.000309768	0.00242312
Vcan	-0.484204	0.420912	0.683149
Gna15	-0.484159	0.058227	0.18724
Plcb1	-0.483567	0.29859	0.563475
Phactr2	-0.48342	3.10785e-15	1.23863e-13
Gm6104	-0.483305	0.445612	NA
G430095P16Rik	-0.483289	0.146429	0.360526
Zfp462	-0.483216	0.347022	0.61599
Fmo5	-0.482878	0.0195246	0.0806769
Ctdspl	-0.482808	0.00100429	0.00674001
Fam221a	-0.482781	0.0168632	0.0718651
Rpl5-ps1	-0.482543	0.421695	0.684109
Zfp30	-0.482127	0.428033	NA
Sprn	-0.481897	0.4033	0.668637
Ttc38	-0.481888	0.000365026	0.0027911
Pcdh9	-0.481559	0.401052	0.666815
Ttc28	-0.481546	0.0736397	0.222321
Sgip1	-0.481509	0.268322	0.529884
Rtkn	-0.481425	0.345301	0.613925
Map3k20	-0.481391	0.0181677	0.0763302
Ptgds	-0.480391	0.152509	0.370143
Thap3	-0.479549	0.000325284	0.00252649
Gm42748	-0.479316	0.184574	0.419961
Cyb5d2	-0.479203	0.0258045	0.100843
Trbj1-2	-0.479142	0.0807417	0.238021
Eya2	-0.478779	0.246826	0.502385
Rps19-ps2	-0.478724	0.338422	0.606609
Grina	-0.478618	8.2371e-11	2.01245e-09
Fhl2	-0.478498	0.0091732	0.0439128
D330041H03Rik	-0.478188	0.000128896	0.00110655
Spsb3	-0.478038	6.40531e-06	7.39409e-05
Gm22748	-0.477477	0.511497	NA
Gm6485	-0.477404	0.3749	0.641606
Rnf167	-0.47729	2.22954e-07	3.35206e-06
Arhgap31	-0.476847	7.59558e-07	1.04507e-05
Nr1h3	-0.476734	0.253193	0.510608
Ica1l	-0.476624	0.152706	0.370356
Plxna2	-0.47658	0.194948	0.434003
Rpl34-ps1	-0.476325	0.137475	0.346248
Klc4	-0.476015	0.000345491	0.00266458
E230032D23Rik	-0.475928	0.268646	0.530158
Zfp949	-0.47582	0.00320541	0.0184191
Mir142hg	-0.475741	0.000157883	0.00132588
Trav1	-0.475612	0.359889	0.628506
Enox1	-0.475594	0.365157	0.63275
Stkld1	-0.474952	0.306974	0.572911
Susd6	-0.474943	4.94363e-10	1.09377e-08
Dusp16	-0.474892	1.2253e-06	1.62327e-05
6430511E19Rik	-0.474661	0.239748	0.493398
Clip2	-0.474623	0.00073726	0.00518188
1600014C10Rik	-0.474432	2.87261e-12	8.46826e-11
Ddx28	-0.473854	5.37292e-11	1.35923e-09
Lrrc3b	-0.473729	0.478133	NA
Kif26b	-0.473581	0.511007	NA
Rab13	-0.47353	0.271457	0.533418
Galnt3	-0.473227	1.55386e-06	1.99915e-05
Meis1	-0.473137	0.49952	NA
Rnf223	-0.473013	0.439236	NA
Nat14	-0.472551	0.123055	0.32045
Hddc3	-0.472159	0.151373	0.368315
Sox8	-0.472021	0.481221	NA
Aqp4	-0.471803	0.519534	NA
Ccdc28a	-0.47177	0.00385294	0.0215246
Mansc1	-0.471712	0.226186	0.476133
4930520O04Rik	-0.47099	0.254891	0.512368
Gm27010	-0.470944	0.178816	0.411602
Dirc2	-0.470927	0.00218083	0.0131848
Plekhg2	-0.470781	4.39389e-09	8.56449e-08
Gm42742	-0.470642	0.176609	0.409135
Lax1	-0.470384	1.2128e-06	1.60969e-05
Aamdc	-0.469851	0.00929837	0.0444155
Fam212b	-0.46985	0.0079622	0.0390663
8430422M14Rik	-0.469818	0.448677	NA
Dnase1l2	-0.469799	0.17859	0.411517
Sptbn1	-0.46942	6.0315e-21	3.94759e-19
2810013P06Rik	-0.468998	0.0104246	0.0487348
Agap1	-0.468725	0.0763417	0.228449
Zfp354c	-0.468515	0.130835	0.334783
Magi3	-0.468343	8.62394e-06	9.69632e-05
Pank1	-0.46819	0.0545441	0.17829
Gm15558	-0.468158	0.105819	0.288191
Sbno2	-0.466793	5.70402e-10	1.24442e-08
Spdya	-0.466627	0.544533	NA
1700028E10Rik	-0.466491	0.379917	0.646284
2410022M11Rik	-0.466184	0.100835	0.278653
Gm20507	-0.466085	0.285071	0.548979
Rere	-0.465706	8.84478e-09	1.64748e-07
Gm20667	-0.465467	0.0667388	0.207096
Stom	-0.465404	4.83788e-05	0.00046141
Ncoa2	-0.464958	1.69196e-13	5.74784e-12
Mgat5	-0.464812	0.000127242	0.00109433
Gm20186	-0.464587	0.341259	0.609855
Dopey2	-0.464247	0.000175036	0.00145368
Kcna2	-0.463789	0.179345	0.412325
Ehbp1	-0.463287	0.144669	0.357393
2900076A07Rik	-0.463256	0.0233917	0.0933837
Gm15710	-0.463232	0.150283	0.366555
Gm20712	-0.463206	0.522162	NA
Rps12-ps9	-0.462923	0.318094	0.584414
Ptprz1	-0.462375	0.205835	0.449129
Gm26254	-0.462024	0.489518	NA
Rnf103	-0.461773	0.000925623	0.00627103
Gm17083	-0.461638	0.465304	0.719739
Gm14966	-0.461632	0.370005	0.637135
Arid5b	-0.46159	1.11258e-07	1.75407e-06
Hspa4l	-0.461317	7.29776e-14	2.57734e-12
Sema4f	-0.46118	0.00156353	0.00993695
4930515G01Rik	-0.461158	0.379683	0.646263
Plekha5	-0.460838	6.41635e-07	8.87958e-06
Trim7	-0.460422	0.329091	0.596478
Gm15428	-0.460367	0.502255	NA
Rimbp2	-0.459926	0.359787	0.628442
Mir142b	-0.45922	0.00982848	0.0464501
Bach2	-0.459204	1.44781e-17	7.29942e-16
Ms4a6c	-0.459177	0.00797718	0.039086
Slc26a11	-0.459066	0.0529819	0.174583
Bcas3	-0.458436	9.68011e-05	0.000863763
Elavl2	-0.458428	0.48188	NA
Oas1b	-0.458384	0.0308568	0.115562
Mmp19	-0.458222	0.555478	NA
Mex3b	-0.457933	0.00631752	0.0323656
Rnf135	-0.45787	0.28262	0.546227
Cx3cr1	-0.457676	0.409104	0.674185
Rn7sk	-0.457125	0.213812	0.459645
Csad	-0.457107	0.000889242	0.00605908
Gm7424	-0.456853	0.484872	0.737012
Nefl	-0.455975	0.217892	0.465777
Gm26884	-0.455858	0.439427	0.699281
Glipr1	-0.455753	0.000144377	0.00122399
Gm11539	-0.455511	0.352074	0.620785
Amigo2	-0.455293	0.00792762	0.0389234
Ildr2	-0.455279	0.38331	0.649379
Gm12000	-0.455274	0.129258	0.332119
Gm15743	-0.455206	0.476257	0.729572
Tgfbr2	-0.45515	8.30108e-10	1.76776e-08
Gabra4	-0.455121	0.470369	0.72405
Sox10	-0.454824	0.468584	NA
Tnfrsf25	-0.454671	1.6856e-07	2.58325e-06
Gm29666	-0.454472	0.143271	0.355432
4930481A15Rik	-0.454353	0.150116	0.366381
Nr2f6	-0.454295	0.00376396	0.021077
Myb	-0.454015	1.69911e-12	5.11454e-11
Pmel	-0.453611	0.0266301	0.103306
Pip5k1b	-0.453412	0.0281087	0.107753
Itga5	-0.453299	0.00644223	0.0328449
Ctdsp2	-0.453123	3.49954e-18	1.83572e-16
Arhgap39	-0.452915	3.23899e-05	0.000322273
Efna4	-0.452858	0.138587	0.347517
Zfp119a	-0.452825	0.0674578	0.208602
B230217O12Rik	-0.45203	0.21385	0.459659
Gpc2	-0.451701	0.374784	0.641577
2810454H06Rik	-0.451603	0.407729	0.673011
Rufy1	-0.451459	5.09109e-05	0.00048362
Ptprn2	-0.451258	0.306304	0.572185
Fmnl3	-0.451216	1.05456e-08	1.95662e-07
Tmem18	-0.451091	4.94817e-05	0.000470983
Pon2	-0.450992	1.06879e-05	0.000117848
Tmprss3	-0.450895	0.47287	NA
Gm29093	-0.450684	0.109178	0.294527
Dnhd1	-0.450638	0.40282	0.668384
Mageh1	-0.450564	0.419297	0.681774
Sbk1	-0.450518	4.16961e-05	0.000402517
Cd46	-0.450088	0.341537	0.610123
Zscan2	-0.449743	0.0226267	0.0909658
Sgtb	-0.449502	0.36653	0.634127
Rap1gap	-0.449349	0.116999	0.309819
9130023H24Rik	-0.449167	0.00982188	0.0464342
Rmdn1	-0.449139	0.0429181	0.148738
Tnik	-0.448936	7.96705e-07	1.08779e-05
Gm11273	-0.448665	0.4147	0.67878
Gprc5b	-0.448206	0.0863381	0.24967
2900011O08Rik	-0.448048	0.0881228	0.253495
Cpm	-0.447866	0.000291265	0.00229473
Gm43667	-0.447707	0.396692	0.662686
Acot13	-0.447703	0.000292359	0.00229955
Il6st	-0.4477	2.71187e-08	4.70146e-07
Hs1bp3	-0.44743	0.0343545	0.125372
Gm25047	-0.447001	0.589798	NA
Gm4835	-0.446923	0.745387	0.89286
Mast1	-0.446751	0.208399	0.452853
Sec11c	-0.446438	6.05738e-12	1.67819e-10
Kdm7a	-0.446162	2.6128e-07	3.86819e-06
Trbv13-2	-0.445898	1.86361e-07	2.82572e-06
Znrf1	-0.445895	3.14598e-11	8.20601e-10
Gm17509	-0.445821	0.182813	0.41734
Cacna1h	-0.445786	0.472006	0.725787
C230035I16Rik	-0.445776	0.509995	NA
Gm14091	-0.445662	0.191032	0.42884
Neurl1a	-0.445645	0.149089	0.364628
Gm44200	-0.445502	0.318046	0.584402
Gm37145	-0.445287	0.163873	0.388311
Clgn	-0.444936	0.472871	NA
Lamc1	-0.444796	3.78911e-09	7.45697e-08
Nova1	-0.444337	0.370481	0.637407
Tnfsf11	-0.444057	0.0035674	0.0201583
Camk2d	-0.443945	5.61896e-09	1.08194e-07
1810049J17Rik	-0.44389	0.0554335	0.180326
Cntnap2	-0.44374	0.376509	0.643049
Wdsub1	-0.443167	0.00562286	0.0293227
Psd3	-0.443062	0.15244	0.370143
Gm44423	-0.443048	0.349669	0.617799
Mark1	-0.442979	0.230295	0.480809
Gm11944	-0.442697	0.418981	0.681774
Ocel1	-0.442685	0.000650375	0.0046421
Trav9n-4	-0.442622	0.298812	0.563724
Efcab8	-0.442419	0.394133	0.660732
Syndig1l	-0.442387	0.452786	0.709928
Selenoo	-0.442145	0.000178677	0.00147703
AW046200	-0.441876	0.33277	0.599995
Rac3	-0.441426	0.236369	0.488994
Gm9888	-0.441155	0.206089	0.449614
2810410L24Rik	-0.44107	0.44067	0.700073
Ezh1	-0.440959	1.56834e-06	2.01595e-05
Mr1	-0.440935	0.011582	0.0529747
4831440E17Rik	-0.440748	0.554087	NA
Hivep3	-0.440667	7.23728e-13	2.2795e-11
Gm10268	-0.440584	0.466012	0.720069
A930024E05Rik	-0.440531	0.0305611	0.114779
Cited2	-0.440523	2.38108e-12	7.09254e-11
9630013K17Rik	-0.440459	0.546634	NA
Gm14173	-0.440402	0.339377	0.60771
Gm16069	-0.440249	0.320911	0.587396
Ttyh1	-0.440235	0.176055	0.408116
Tnip1	-0.439819	3.87382e-11	9.95886e-10
Lmbr1	-0.439653	0.029909	0.113254
Fam71e1	-0.439546	0.263435	0.52313
Tmem131	-0.439356	2.56201e-12	7.59975e-11
Chd6	-0.439176	3.69192e-06	4.49457e-05
Tsc22d3	-0.439106	0.000310294	0.00242591
Gm25082	-0.438527	0.324175	0.591097
Naglu	-0.438362	0.00215202	0.0130382
Abca5	-0.438351	0.193231	0.431459
Usp54	-0.438059	0.00415075	0.0229279
Gm15788	-0.438057	0.372846	0.639915
Ammecr1	-0.437806	3.49509e-07	5.03208e-06
Cav1	-0.437633	0.571847	0.796011
Akap8l	-0.437611	7.20826e-06	8.24098e-05
Gm16299	-0.437528	0.43681	0.69669
4930505N22Rik	-0.437078	0.523965	NA
Anp32b-ps1	-0.436859	0.231753	0.482573
Bphl	-0.436793	0.00633682	0.0324387
U2af1l4	-0.436757	0.0211201	0.0861222
Art2b	-0.436681	0.0274997	0.106016
Pdk2	-0.436475	0.0133161	0.0593176
Gm44066	-0.436416	0.460221	0.715843
9030407P20Rik	-0.436002	0.3176	0.584033
Gm6451	-0.43585	0.180438	0.413839
Gm20522	-0.43568	0.380893	0.647282
Bcl9l	-0.435359	1.26275e-05	0.000136962
Tram2	-0.435275	0.00428552	0.0235629
Hoxc4	-0.435111	0.449293	0.707363
Arhgap27os3	-0.434832	0.000570672	0.00413432
Dram2	-0.434719	1.76088e-05	0.000184331
Pla2g4b	-0.434459	0.282627	0.546227
Ccl25	-0.434426	0.0308799	0.115611
Mctp1	-0.434368	0.055708	0.180934
NA	-0.434105	0.0142289	0.0624862
Mfap3l	-0.433778	0.541816	NA
Dpysl3	-0.433656	0.169135	0.397762
Gm8894	-0.433376	0.46481	0.719293
Macf1	-0.433301	8.56423e-13	2.6564e-11
Kcnj9	-0.433209	0.378744	0.645301
Gm4724	-0.433179	0.54024	NA
Pard3	-0.433082	0.428864	0.690527
Gas2	-0.432963	6.03424e-05	0.000564567
Gm14862	-0.432928	0.522421	NA
Vps13d	-0.432907	4.81042e-06	5.68642e-05
Unc119b	-0.432851	4.05581e-17	1.95501e-15
Gm13842	-0.432801	0.508442	NA
Abcc3	-0.432236	0.292046	0.556628
Slc9a9	-0.432191	0.0177169	0.0748116
Pparg	-0.431419	0.522506	0.763296
Avpr2	-0.431051	0.226034	0.475952
Gm26563	-0.430821	0.51803	0.76026
Foxd2os	-0.430753	0.120006	0.315448
Sh3d21	-0.430735	0.27476	0.537025
Pck2	-0.430727	0.00444496	0.0242805
Ttll11	-0.430672	0.258884	0.517396
Rgl2	-0.430593	9.85395e-06	0.000109413
Gm17383	-0.430581	0.499412	0.747859
Cxcr3	-0.430379	2.65766e-06	3.30598e-05
Habp4	-0.43029	0.000240764	0.00193099
Gm47483	-0.430122	0.351223	0.619438
Tmem240	-0.430013	0.319379	0.585871
Pex11a	-0.429734	0.0610613	0.193734
Dand5	-0.429685	0.240018	0.49374
Usp35	-0.429419	0.0505264	0.168358
Gm3699	-0.429134	0.479017	0.732149
Ric1	-0.428826	2.54053e-09	5.08391e-08
Tnfrsf13c	-0.427672	0.308374	0.574322
Gm3636	-0.427185	0.173667	0.404421
Gm38384	-0.426498	0.313682	0.579602
Elmod1	-0.426474	0.412278	0.676502
Cask	-0.426394	0.0480333	0.162095
Fut11	-0.426357	0.00307637	0.0177779
Catsper2	-0.426355	0.172152	0.402583
Spin2c	-0.425768	0.216046	0.462845
Rab6b	-0.425664	0.00267812	0.0156926
Carhsp1	-0.425478	8.4671e-10	1.79775e-08
Olfml3	-0.425444	0.305332	0.571319
Xlr4b	-0.425391	3.51848e-05	0.000348139
Hdac10	-0.425009	1.42234e-05	0.000152586
Ankmy2	-0.424868	1.71036e-05	0.000180099
Grk4	-0.424409	0.143289	0.355432
Ampd1	-0.424201	0.395855	0.66185
Med14	-0.423992	3.41502e-12	9.98474e-11
Pbx4	-0.423678	0.118063	0.312121
Cavin1	-0.423648	0.49285	0.743079
Klhdc8b	-0.423544	0.0694503	0.213009
Trbj2-3	-0.423409	0.111705	0.299418
B3galt4	-0.423275	0.0142908	0.0627129
Arvcf	-0.423184	0.174193	0.405407
Il1rl2	-0.423065	0.00855942	0.0415111
Ybx2	-0.422959	0.407661	0.673011
Gm15777	-0.42293	0.101751	0.280104
Gabrb3	-0.422771	0.298582	0.563475
Brsk2	-0.422587	0.387919	0.654081
Acad10	-0.422533	0.0567907	0.183781
Syne1	-0.422257	1.55586e-05	0.000165664
2610017A05Rik	-0.422151	0.498295	NA
Ldhb	-0.4216	2.83355e-06	3.50642e-05
Gm16589	-0.421495	0.491509	0.741865
Gm47950	-0.421366	0.310492	0.576385
Gm26724	-0.421046	0.248302	0.504094
Dtx4	-0.42088	0.305896	0.571682
Slc1a4	-0.420707	0.0357081	0.129245
Syp	-0.420394	0.00688573	0.034679
Gabra2	-0.420186	0.544968	0.777908
Cd7	-0.420058	0.381803	0.64798
Tnfrsf1b	-0.419975	7.41022e-09	1.4041e-07
Rnf166	-0.419726	1.38485e-06	1.81109e-05
Tom1l2	-0.419705	0.000658306	0.00469167
Trbv4	-0.41927	0.0697298	0.213728
Vangl2	-0.419027	0.0539531	0.176966
Fzd5	-0.418823	0.0267076	0.103522
Dusp26	-0.418637	0.466211	0.720112
Gm6904	-0.418284	0.279793	0.543229
Camk2b	-0.417405	0.0677814	0.209466
Gm20219	-0.417173	0.449318	0.707363
Spata6	-0.417054	0.00404468	0.0224551
Trav7d-4	-0.416729	0.231038	0.481598
Hint2	-0.416389	0.00508378	0.0270299
Gm45235	-0.41618	0.217264	0.464966
Eepd1	-0.416047	0.335677	0.603509
Runx1	-0.415703	1.20913e-06	1.60634e-05
Lbh	-0.415622	1.42536e-10	3.31763e-09
Tspan14	-0.415607	4.4272e-10	9.88533e-09
Gm19412	-0.415576	0.451597	0.709172
Dennd1c	-0.41542	8.00638e-07	1.09211e-05
Gm43857	-0.415369	0.451658	0.709172
1810034E14Rik	-0.415094	0.135357	0.342971
Tmem50b	-0.41499	2.56262e-06	3.1961e-05
Gm26514	-0.4149	0.386907	0.652682
Wbp1	-0.414885	0.000213229	0.00173452
Scand1	-0.41473	0.548193	0.780289
Gm27011	-0.414635	0.519099	NA
Gm18329	-0.414458	0.553643	NA
Gm29650	-0.414353	0.189283	0.426722
Gramd3	-0.414115	1.25843e-08	2.29608e-07
Gm12276	-0.414041	0.459713	0.715209
Trp53inp2	-0.41391	0.0153586	0.0664253
Gm14292	-0.413757	0.45381	0.710831
Ccno	-0.413578	0.242908	0.497617
Gm6436	-0.413085	0.289686	0.554425
St6galnac2	-0.413006	0.399739	0.665904
Stk38	-0.412947	8.91141e-13	2.75809e-11
Ccpg1	-0.41288	0.159941	0.382122
Syt6	-0.412816	0.442515	0.701612
Kif21b	-0.41232	5.81498e-13	1.86027e-11
Gm10778	-0.412293	0.489916	0.740635
Cd9	-0.41226	1.4893e-07	2.29722e-06
Gm45606	-0.41203	0.0303783	0.114376
Lclat1	-0.411865	8.8093e-07	1.19478e-05
Tldc1	-0.411812	0.0017427	0.0109009
Pde2a	-0.411726	0.545493	NA
Zfp317	-0.411445	4.02923e-05	0.000391615
2500004C02Rik	-0.410934	0.201714	0.442701
Gm32460	-0.4109	0.563195	NA
9330020H09Rik	-0.410886	0.228497	0.478873
Pcolce	-0.410788	0.167363	0.394507
Slc6a17	-0.410746	0.217182	0.464859
Scrn3	-0.41058	0.019706	0.0812851
A230083G16Rik	-0.410122	0.494287	0.743853
Ccr4	-0.409942	2.3189e-05	0.000237517
Slc29a1	-0.409751	5.72441e-15	2.25624e-13
Zfp560	-0.409716	0.0311482	0.116219
Rnpepl1	-0.409422	1.09161e-08	2.02274e-07
Gm9774	-0.409227	0.281836	0.545697
Marcksl1	-0.409185	1.02785e-07	1.62948e-06
Gm10676	-0.408977	0.178827	0.411602
Wdr45	-0.408944	0.000370061	0.00282505
Eda2r	-0.408778	0.525169	NA
Ebpl	-0.40866	0.0258515	0.10088
Gm5564	-0.408529	0.552141	0.78264
Arc	-0.408528	0.0647741	0.202275
Ino80dos	-0.408305	0.274069	0.536629
Lime1	-0.408247	0.168279	0.396206
Serinc2	-0.408077	0.51479	0.758443
Pitpnm3	-0.407229	0.562025	0.788881
Gm45709	-0.40709	0.450379	0.708334
Mapk1ip1	-0.407055	0.0158268	0.068099
Add3	-0.407043	4.3948e-11	1.1246e-09
Ifit1bl1	-0.406727	0.564151	NA
Dgka	-0.406434	5.0929e-16	2.20868e-14
Pgghg	-0.406316	0.000503187	0.00371801
Mcub	-0.406277	0.0044705	0.0243827
Spock1	-0.406206	0.365407	0.63298
Ccr8	-0.406002	0.0954175	0.26789
Gm16091	-0.405935	0.146773	0.361062
Arhgef18	-0.405636	2.62675e-11	6.91484e-10
Ube2h	-0.405161	1.61034e-08	2.89011e-07
Chrnb1	-0.404978	0.325052	0.592121
Tnfrsf19	-0.404886	0.398442	0.664086
Nmnat3	-0.404834	0.0374409	0.133863
Ggt5	-0.404631	0.219807	0.467846
Iqsec3	-0.404198	0.37342	0.640226
Dagla	-0.403949	0.310244	0.576149
Hsd3b7	-0.4028	0.557349	NA
Dram1	-0.402773	0.364073	0.631817
Gm43737	-0.402442	0.0580915	0.186973
Slc1a1	-0.402397	0.313533	0.579532
Purg	-0.401816	0.105187	0.286742
Rpl28-ps3	-0.401412	0.530958	NA
Cpne2	-0.401089	0.0392971	0.139004
Btbd8	-0.400886	0.384651	0.650724
Gm10509	-0.400816	0.356617	0.625487
Slc38a6	-0.4003	0.0218606	0.0885094
Lims1	-0.400172	3.16943e-11	8.23706e-10
Ttc39b	-0.400145	2.04212e-17	1.01877e-15
Gm6851	-0.400107	0.599602	NA
Xylt1	-0.399991	0.0456787	0.15616
D230017M19Rik	-0.399606	0.514259	NA
Lamb1	-0.39958	0.343483	0.611896
AB124611	-0.399547	0.0182193	0.0765243
Srpk2	-0.399517	7.56658e-08	1.23242e-06
Ssh2	-0.399404	1.64245e-07	2.52254e-06
Acad12	-0.399037	0.119426	0.314444
Arhgef4	-0.399009	0.0162099	0.0694543
Ttc21b	-0.398971	4.31382e-06	5.15265e-05
Shcbp1l	-0.398957	0.53606	NA
Crybg3	-0.398953	0.00847225	0.0411487
Akr1b10	-0.39886	0.0156145	0.0673075
Dap	-0.398555	1.15607e-14	4.42218e-13
Nos3	-0.398511	0.571029	NA
Rnf43	-0.398446	0.0861031	0.249243
Btbd6	-0.397973	0.00221517	0.0133584
Ctso	-0.397912	0.000751157	0.005264
Kifc2	-0.397747	0.10069	0.278436
2900041M22Rik	-0.397293	0.590052	NA
Usp38	-0.3972	5.7166e-11	1.43599e-09
Slc35f5	-0.397051	0.0554452	0.180326
Ninj1	-0.397025	0.000814338	0.00564576
Slc25a29	-0.396956	0.121004	0.316848
Olfm2	-0.396847	0.530829	0.768999
Gm10548	-0.39677	0.190088	0.427783
Eldr	-0.396701	0.0488393	0.16404
Ubtd1	-0.39657	0.00145559	0.0093048
A430078G23Rik	-0.396532	0.000260886	0.00207603
Gm15952	-0.396522	0.58346	NA
Camk2n2	-0.396386	0.1702	0.39928
Tmem19	-0.396273	2.9407e-05	0.000295062
Fam120c	-0.396228	0.00976058	0.0461904
Rasl11b	-0.396094	0.263145	0.522721
Mpst	-0.395987	3.94806e-05	0.000384512
Six1	-0.395657	0.2798	0.543229
Gm17518	-0.395524	0.579427	NA
Rell1	-0.39543	0.0214274	0.087201
Irgq	-0.395347	2.82514e-05	0.000284669
Slc26a6	-0.395205	0.0190174	0.0792235
Ripor2	-0.394886	6.80208e-08	1.11426e-06
Npl	-0.39488	0.370249	0.637244
Gm42783	-0.394543	0.362458	0.630753
Klf11	-0.394317	0.0218592	0.0885094
Atat1	-0.394139	0.0344539	0.125578
Mir212	-0.393937	0.529177	0.767869
Gm4294	-0.39389	0.385128	0.651122
Plekhn1	-0.393864	0.0947712	0.266758
Gm19178	-0.393677	0.556375	NA
Srf	-0.393673	4.08575e-12	1.17531e-10
Synj2	-0.393664	0.000159648	0.00133913
Rmdn2	-0.393602	0.228265	0.478703
1110032A03Rik	-0.393434	0.0760334	0.227909
Zfp111	-0.393388	0.592191	NA
Fam117a	-0.393369	0.000251671	0.00200718
Fam234a	-0.393059	0.00610323	0.0314258
Wipf3	-0.392753	0.485987	0.737494
4833418N02Rik	-0.392168	0.456172	0.712714
Slc29a3	-0.392084	5.38071e-06	6.31868e-05
3110045C21Rik	-0.392034	0.349235	0.617614
Slc39a5	-0.392025	0.469282	0.722845
Gm27616	-0.392025	0.381402	0.647837
Dleu2	-0.391665	0.000648361	0.00463004
Gm27003	-0.391561	0.445996	0.704703
Nrxn3	-0.391184	0.403099	0.668394
Gm48720	-0.390941	0.538003	NA
Accs	-0.390793	0.0349986	0.127161
Nectin3	-0.390789	0.504454	0.750485
Rpl7a-ps5	-0.390788	0.581985	NA
Wdr5b	-0.390725	0.0417802	0.145679
Atad3aos	-0.390646	0.453367	0.710449
2700046G09Rik	-0.390609	0.567464	NA
Galnt17	-0.390356	0.565534	NA
Gm6807	-0.390136	0.429681	0.691249
Qser1	-0.39005	0.00280533	0.0163707
Ldlrad3	-0.389856	0.328916	0.596317
Slc2a8	-0.389767	0.0397269	0.140026
Rgs12	-0.389597	0.00410486	0.0227273
Gm44777	-0.389587	0.115104	0.306456
Trav8-1	-0.38941	0.139144	0.34856
Slc39a13	-0.389158	0.00197358	0.0121114
Zcchc12	-0.388974	0.323007	0.589946
5330438D12Rik	-0.388772	0.236933	0.489563
Akap17b	-0.388678	0.0469662	0.159324
Fbxl20	-0.388553	2.57398e-07	3.8216e-06
A430072P03Rik	-0.388534	0.037004	0.132857
Idua	-0.388239	0.00864506	0.0418411
Gm16984	-0.388205	0.474035	0.727652
Gm17435	-0.388198	0.326856	0.59386
Ece1	-0.388137	4.1665e-08	7.04356e-07
Metap1d	-0.387881	0.00110164	0.00730063
H2afv	-0.387724	9.21171e-10	1.94715e-08
Farp1	-0.387577	4.56784e-07	6.45927e-06
Ppip5k1	-0.387498	4.75139e-05	0.000453768
Gm13456	-0.387158	0.243072	0.497725
Trp53i13	-0.386869	0.000162632	0.00136176
Tfcp2	-0.386796	0.0108226	0.050168
Sgsh	-0.386717	0.00183375	0.0113905
Trim24	-0.386616	8.67322e-09	1.61976e-07
Gm12258	-0.386527	0.100959	0.278655
Gm15787	-0.386378	0.408913	0.673949
Ar	-0.385961	0.0412248	0.144201
Trbv29	-0.385906	0.0164247	0.0702696
Gm18310	-0.385715	0.504187	0.750482
Zfp69	-0.385679	0.135673	0.343406
Gm37266	-0.385543	0.433194	0.693914
Gm36266	-0.385516	0.18973	0.427299
Serpine3	-0.385361	0.472167	0.725957
Btg1	-0.38505	2.71277e-12	8.01362e-11
A730017C20Rik	-0.384928	0.57025	NA
Pnpla7	-0.384288	0.000212025	0.0017267
Arhgef5	-0.384119	0.286528	0.550372
Gm4969	-0.384032	0.562813	NA
Rpl19-ps12	-0.383949	0.406835	0.672154
Kank2	-0.383629	0.35512	0.624151
Mlf1	-0.383405	0.137683	0.346404
Inpp4a	-0.383372	4.2194e-06	5.05054e-05
Dnajb14	-0.383336	0.030405	0.114376
Prkd2	-0.383239	3.6745e-12	1.0656e-10
Uap1l1	-0.383202	0.00583426	0.0302263
Gm16172	-0.383153	0.451718	0.709172
Igsf9b	-0.383112	0.336459	0.603958
Tead2	-0.382976	0.588003	NA
Tuft1	-0.382894	0.0340176	0.124612
Uba7	-0.382703	0.00013217	0.00113261
Cdk5	-0.382633	0.00024238	0.00194067
Mettl27	-0.382595	0.0943765	0.265941
Atf7ip	-0.382519	5.80457e-08	9.64141e-07
Ralyl	-0.382214	0.549732	0.780887
Snap91	-0.381947	0.336342	0.603916
Gm1976	-0.381666	0.0282557	0.1082
Capns1	-0.381662	6.02981e-15	2.37007e-13
Mast2	-0.381611	1.1164e-07	1.75814e-06
Adam15	-0.380888	0.000132841	0.00113768
Gas2l1	-0.380797	0.0230479	0.0922217
Zfp365	-0.380704	0.0358548	0.12964
Mmaa	-0.380495	0.11668	0.309154
L1cam	-0.38043	0.00941927	0.0448878
Zfp950	-0.380353	0.00307846	0.0177822
Cntn2	-0.379874	0.297272	0.562686
Paqr3	-0.379645	0.250311	0.506802
Olig1	-0.379517	0.437497	0.69753
AI467606	-0.379428	1.18847e-08	2.18238e-07
Adam4	-0.37935	0.571962	NA
Galt	-0.379033	0.0146591	0.064004
A430035B10Rik	-0.378673	0.447433	0.70549
4930402H24Rik	-0.378654	0.00936101	0.0446549
Samd10	-0.378275	0.00538278	0.0282774
Tnfaip8l1	-0.378035	8.49892e-05	0.000766999
1500015A07Rik	-0.378013	0.111669	0.29938
Trpt1	-0.377873	0.253876	0.511336
Gm13199	-0.377747	0.294396	0.559685
Rps12-ps19	-0.377563	0.504468	0.750485
Mog	-0.377372	0.491026	0.741498
Tmem191c	-0.377364	0.0680609	0.210012
Nrsn2	-0.377305	0.437388	0.697456
Gm11346	-0.377272	0.0271047	0.104862
5830411N06Rik	-0.376935	0.280862	0.544532
Gm20045	-0.376909	0.305312	0.571319
Kcnh2	-0.37678	0.0623959	0.196613
Cchcr1	-0.376751	4.5715e-05	0.000438642
Jazf1	-0.376319	0.00915351	0.0438557
Padi4	-0.376295	0.372964	0.639981
Slitrk1	-0.375862	0.591927	NA
S1pr4	-0.375535	1.23815e-10	2.93454e-09
A830035O19Rik	-0.375424	0.434835	0.694812
Ano3	-0.375351	0.598378	0.812176
Abcc5	-0.375304	3.38337e-06	4.14724e-05
Gm14453	-0.375108	0.417189	0.680664
Gm28417	-0.375029	0.273947	0.536575
Pnmal1	-0.374887	0.371257	0.638359
Arfgef3	-0.374653	0.146049	0.359868
Rflnb	-0.374567	0.183255	0.418148
Hmgn3	-0.374551	0.00295392	0.0171607
Grid1	-0.374431	0.598248	0.812176
Mien1	-0.374214	0.000125508	0.00108202
Gm2a	-0.374171	8.60634e-08	1.39066e-06
Zfp52	-0.374097	6.78096e-05	0.000625005
Pknox2	-0.374086	0.558112	NA
Pla2g4e	-0.374052	0.607961	NA
Pdzd9	-0.373953	0.56345	NA
Trav9-4	-0.373941	0.107762	0.291628
Dab1	-0.373892	0.600873	NA
Hist1h2bl	-0.37367	0.610177	NA
Rdh12	-0.373608	0.0715723	0.217785
Sat1	-0.373539	1.40926e-10	3.28919e-09
1700021J08Rik	-0.373516	0.537216	0.772681
Amotl1	-0.373303	0.0576548	0.185929
Gm26558	-0.3732	0.493799	0.743591
E130311K13Rik	-0.372979	0.145564	0.359078
Ccnd1	-0.372913	0.218754	0.466683
Slc12a7	-0.372117	5.05504e-05	0.000480515
Gm45059	-0.372037	0.50697	0.752387
Gm40634	-0.371766	0.549237	0.780739
E030037K01Rik	-0.371762	0.601549	NA
Rsrp1	-0.371435	2.5201e-08	4.38498e-07
Tax1bp3	-0.371421	0.0980309	0.273078
Zfp948	-0.371267	0.00590809	0.0305755
Zmat3	-0.371218	0.000348694	0.00268348
Cbx2	-0.371082	0.000231149	0.00186435
Jam2	-0.370912	0.489222	0.740371
Ccdc17	-0.370703	0.307509	0.573309
Tjp1	-0.370698	0.277513	0.540407
Lonp2	-0.370121	1.54517e-10	3.58479e-09
2010300F17Rik	-0.37009	0.508625	0.753824
Coq10b	-0.369932	0.00054095	0.00394796
Lonrf3	-0.369903	0.0152765	0.0661102
E430014B02Rik	-0.369604	0.417489	0.680664
Plekho2	-0.369566	9.0021e-08	1.45132e-06
Mturn	-0.36944	0.025299	0.0994397
Klhl36	-0.368514	0.0142361	0.0624988
Hectd4	-0.367947	4.45351e-06	5.29523e-05
Rps2-ps6	-0.367741	0.274331	0.53691
Atp2b3	-0.367573	0.574664	0.798004
Rapgef2	-0.367416	0.00203249	0.0124195
Gm45855	-0.367386	0.454855	0.711844
Stim1	-0.367339	5.14763e-11	1.30687e-09
Adamts3	-0.367323	0.116633	0.309086
Apoa2	-0.367278	0.4661	0.720069
B3galt5	-0.367082	0.408337	0.673621
Lypd6b	-0.367004	0.331705	0.599009
Tmem144	-0.366839	0.356626	0.625487
Camsap3	-0.36663	0.411774	0.675996
Wdr6	-0.366611	1.61906e-08	2.9021e-07
Nutf2-ps1	-0.366178	0.322377	0.589324
Dusp3	-0.366112	0.101684	0.280022
Cald1	-0.365535	0.260727	0.519488
Fbxo25	-0.365378	0.000845023	0.00579653
Adamts4	-0.365355	0.573541	NA
Gm5525	-0.365323	0.253434	0.510807
Ntsr2	-0.365316	0.585098	NA
Gm43822	-0.36528	0.0817069	0.240122
Zfp53	-0.365216	7.24029e-06	8.26483e-05
Prdm11	-0.364667	0.0556126	0.180706
Tgfbr1	-0.363798	0.00299915	0.017388
St6galnac5	-0.363494	0.634046	NA
Dnd1	-0.363042	0.254215	0.511803
Zfp78	-0.362828	0.297433	0.562835
Fuz	-0.362756	0.0116757	0.0533084
Gm15853	-0.362484	0.500213	0.74827
Cacna1b	-0.362419	0.32282	0.589782
BC147527	-0.362357	0.345523	0.614168
Smap1	-0.36171	0.000167531	0.00139949
Rreb1	-0.361583	0.00158236	0.0100388
[truncated: 13,153 more rows]

## Sheet: Fig. 2b
Figure 2b - Heatmap
Gene	Tfh-WT1	Tfh-WT2	Tfh-WT3	Tfh-KO1	Tfh-KO2	Tfh-KO3
Bcl6	9.28191	9.56951	9.59467	8.33377	8.2587	8.28595
Tox	10.5762	10.7486	10.6968	9.3844	9.54055	9.53041
Tox2	9.22665	9.63911	9.43568	7.97488	7.77623	8.04548
Tcf7	13.7867	14.1642	14.1688	13.152	13.1223	13.1808
Zfp831	587.909	750.211	698.388	375.451	396.484	365.217
Pou2af1	12.7051	12.778	12.8195	11.5113	11.5562	11.5499
Cd40lg	11.0004	10.9326	10.8479	10.3698	10.6406	10.7437
Pdcd1	11.9986	12.0247	11.9909	11.3176	11.2655	11.2664
Spp1	12.2807	12.1192	12.1546	10.7302	11.356	10.8014
Tbc1d4	10.8479	10.9988	10.8649	9.81951	9.61962	9.59465
Prdm1	5.83188	3.50508	3.65607	8.27237	8.4825	8.04548
Tbx21	10.5083	9.96451	9.90526	11.2555	11.3392	11.1908
Ifng	7.66115	5.80464	5.67992	11.5876	11.897	11.3518
Eomes	4.11199	2.3896	3.91911	6.88397	7.06887	6.71291
Mid1	79.3371	115.283	129.425	1231.02	1566.01	2446.43
Klrk1	4.97872	3.50508	4.70338	8.48449	8.44391	8.21226
Nkg7	906.274	666.369	847.142	2771.23	3284.1	3030.52
Gzmb	11.4147	9.83116	10.7272	15.3593	15.273	15.2052
Prf1	7.91327	7.24758	7.71497	10.3771	10.4439	10.3432
Il2ra	13.9355	13.7607	13.7078	14.7662	14.917	14.8625
Il2rb	12.9265	12.7096	12.7364	13.4877	13.4846	13.5409
Il6st	10.7985	10.9626	10.8996	10.5681	10.3025	10.4391

## Sheet: Fig. 2c
Figure 2c - Ranked list for GSEA analysis
Gene	Rank
THEMIS	138.386
GZMA	111.438
MT1	110.365
GM28438	109.339
PRF1	105.138
THY1	95.5864
TNFRSF9	89.0757
TNFRSF18	86.5683
MT2	84.0564
NKG7	83.7454
BCL2	80.3225
RASGRP1	76.4544
GZMC	75.0805
NDRG1	74.2107
GADD45G	71.9003
IL2RA	68.7498
FAM71B	68.6058
LTA	67.1175
CNDP2	65.5138
CISH	61.1293
GM47283	60.7503
H2-Q7	60.7045
PPP1R3B	60.3543
CTLA2A	59.5532
LILRB4A	56.1595
ITIH5	56.1357
TNFRSF4	55.0414
HK2	54.2234
CORO2A	53.8362
ACVRL1	53.5587
AGPAT3	52.2459
KLRK1	52.0792
SEMA4A	50.9344
H2-Q6	47.4984
RUNX3	47.026
BHLHE40	46.2384
ADGRG5	46.1318
BCL2L1	45.705
GIMAP7	45.6843
NFIL3	45.549
CTLA4	45.5138
CYTIP	45.1057
FBXO17	44.9511
GM17767	43.4368
GM21742	43.3679
WDFY1	42.056
ERO1L	40.9514
OSM	40.561
HOPX	40.4949
PFKP	39.7625
ADAM8	39.4174
TBKBP1	39.1729
TCRG-C4	39.1635
AA467197	38.7564
PIM2	38.5693
IER3	38.0212
LAMA5	37.6802
ICAM1	37.6765
ATP8B4	36.1995
AW112010	35.4051
ANXA6	34.9814
BNIP3	34.5233
TGM1	34.5199
IL2RB	34.4477
SYTL3	34.3554
NAMPT	33.9171
TNFRSF8	33.1699
KREMEN2	33.1587
CHD7	32.5609
CD247	31.9322
MAP6	31.1031
LAG3	31.0434
CTSW	30.8061
D630039A03RIK	30.1915
MAPKAPK2	30.0506
MYC	29.7005
SLC2A1	29.5286
PLCXD1	29.3157
HSP90AA1	29.2626
MID1	29.0984
ARL4C	29.0946
SERPINB6B	28.1726
AJUBA	27.7004
FAM46A	27.2485
HILPDA	27.0611
AQP9	27.0202
CD8A	26.8204
EZR	26.7093
MOV10	26.4729
TGFB3	26.319
SERPINB9	26.2663
SAMD3	26.1257
PROS1	26.1091
HEMK1	26.09
CSRNP1	25.9886
ENO1	25.9767
TRDC	25.9318
KCNK5	25.823
SERPINE1	25.7976
MYO1F	25.5187
GM15726	25.1324
IRF8	24.8592
GZMB	24.8074
EGLN3	24.2899
EIF4E3	23.5741
GPM6B	23.3496
ITK	23.266
PIM1	23.1453
AGPAT4	23.0099
H2-K1	22.9921
JUNB	22.9804
P4HA2	22.7019
ATP11B	22.6838
STC2	22.6739
ELOVL6	22.3992
EIF4EBP1	22.1737
IL2	22.0606
CASP3	22.0445
EIF5A	21.92
TRP53I11	21.7165
SCD1	21.5265
FNBP1	21.3895
IKZF4	20.9486
LY6C1	20.9122
XDH	20.886
TMEM181B-PS	20.8647
EMILIN2	20.8004
TUBA4A	20.5898
EGLN1	20.5733
ASB2	20.5622
TRGV2	20.4901
IGSF23	20.4815
HSPD1	20.1907
TCRG-C1	19.959
MEX3A	19.6853
ACOT7	19.6283
TKT	19.573
TGM2	19.045
GALK1	19.0143
GATSL3	18.9973
GADD45B	18.8946
ECM1	18.6782
DENND4A	18.4213
PCGF5	18.3661
H2-AB1	18.3224
PGLYRP2	18.2594
STIP1	18.1922
FZD7	18.181
FADS2	18.1536
SDF4	18.15
EOMES	18.1182
RHOQ	18.086
MID1-PS1	18.0783
MXI1	18.0572
CXCR4	18.0236
STK39	17.8434
CD2	17.833
BATF3	17.7545
IL10RA	17.6731
SEMA7A	17.6528
ANXA2	17.5333
PPM1H	17.5032
SLC30A4	17.483
SLC2A3	17.3573
UCK2	17.2624
SLAMF7	17.2476
SEMA4D	17.2413
MGARP	17.1865
PGAM1	17.1617
DYNLT1	17.151
TNIP3	16.9469
VIM	16.9035
VLDLR	16.7019
RUVBL2	16.5881
GM19585	16.5695
KSR1	16.551
GAPDH	16.5044
RRAS2	16.4704
H2-D1	16.44
TES	16.3
CCND3	16.2634
LIF	16.0156
LSS	15.9821
TMEM109	15.9776
CCT7	15.8683
HMGA1	15.8669
NCL	15.8289
ALDOC	15.767
PFKFB3	15.74
HIGD1A	15.7335
HSPA9	15.6984
IKZF3	15.6943
TEX2	15.6109
CCT6A	15.6106
EEF1E1	15.5307
PA2G4	15.3278
ANKRD37	15.3203
ENAH	15.2856
TG	15.1974
SHMT2	15.1292
VEGFA	15.0867
1810037I17RIK	15.0456
PGM2	15.041
DCLK1	15.0218
IL4RA	14.9956
LY6A	14.9378
ENTPD1	14.7969
1190002N15RIK	14.7946
FDPS	14.7089
MCTP2	14.7047
SERPINE2	14.6901
CCL5	14.5255
H2-Q4	14.5104
GOT1	14.244
TREML2	14.1445
GATA1	14.0276
LRRC8C	13.9964
NSUN2	13.9339
KLF6	13.8965
LYAR	13.8467
LDLR	13.8374
EIF4A1	13.8345
TBL2	13.5777
E330009J07RIK	13.5397
C1QTNF12	13.4888
BNIP3L	13.472
DNAJC21	13.4633
SWAP70	13.4508
CD163L1	13.4497
IFNG	13.4301
PKM	13.4211
HMGCS1	13.413
PIK3R5	13.3564
LDHA	13.2309
LRRK1	13.1986
KLRC1	13.0295
CCDC102A	13.0275
LTB	13.0188
GBP11	12.9659
PPID	12.9507
CELSR1	12.9468
DUSP5	12.9283
MTMR3	12.9021
NNT	12.8608
LRRC32	12.7894
IFITM1	12.7234
TFRC	12.6537
EBNA1BP2	12.6178
STAT4	12.601
EHD1	12.5805
PSTPIP1	12.5304
JMJD6	12.508
P4HA1	12.5069
SCD2	12.4221
SLC7A5	12.4089
ZBTB32	12.4085
NOP16	12.4084
NEK6	12.384
PGD	12.3185
KLRD1	12.3182
PTPN2	12.302
NCF1	12.2379
MARVELD2	12.2363
SERPINA3G	12.2327
MGST2	12.1954
LARP1	12.1553
LONP1	12.1514
XBP1	12.1306
PAQR4	12.129
GRAP2	12.1052
ARMCX4	12.1031
WNK1	11.9724
STARD4	11.9642
ITPK1	11.906
GPI1	11.7941
GM15247	11.7764
CCL3	11.7611
CCL9	11.7341
TPI1	11.6975
NUDC	11.6009
IL3	11.5682
FRMD4B	11.5097
PPME1	11.4455
FAM162A	11.4427
WDR43	11.3988
MYCN	11.3662
IL10	11.3517
EIF2S2	11.3415
ICOS	11.3367
TXNRD1	11.3023
TRAF4	11.2788
NOP56	11.2661
RASSF1	11.2621
H2-Q10	11.2358
RXRA	11.2223
44450	11.1746
ACP5	11.1682
DRC1	11.1127
RCN1	11.1106
P2RY14	11.1058
TRIB3	11.0964
PGK1	11.064
GM37881	10.9408
GPR18	10.8398
VDAC1	10.8022
PHC3	10.7972
PLSCR1	10.7447
AK4	10.7294
INSIG1	10.6921
B2M	10.6826
MMP9	10.5899
EIF6	10.546
ATP2B4	10.5002
ADAMTS14	10.4759
CTSD	10.4461
CASP8	10.4411
GM28437	10.3781
ITGA7	10.3567
TTLL4	10.348
ACO2	10.3141
UTP4	10.3121
BSG	10.2748
CCT8	10.2498
NR4A3	10.2462
IMPDH1	10.2237
PTPRK	10.2071
IKZF2	10.2068
HSPA14	10.2003
MAPK1IP1L	10.1662
NFKBIA	10.1643
CYB5B	10.1607
PRSS16	10.1428
YWHAG	10.1141
ABCB9	10.1071
FAM98B	10.1007
ORC1	10.0848
NIP7	10.0747
PVR	10.0466
ZDHHC18	10.0439
SMTNL2	10.0438
GPLD1	10.0345
SFXN1	9.99862
STK40	9.99618
TNFAIP3	9.98809
TCRG-C2	9.94005
GABARAPL1	9.91804
TMEM97	9.91333
CDKN2A	9.90522
MAML3	9.90466
SLC39A6	9.90223
ARRB1	9.88853
GMPS	9.88718
RAP1GDS1	9.87786
RSL1D1	9.85199
F2RL2	9.82685
CHST11	9.76596
LYST	9.72045
PRMT5	9.65814
LARP4	9.6209
PIK3CD	9.60207
CCL4	9.60058
GM10222	9.57494
CYTH1	9.5269
MT3	9.48562
AK2	9.46307
IL1RL1	9.44137
CDK6	9.40739
AHCYL2	9.35075
CCND2	9.32408
TXNL1	9.30849
RRBP1	9.30588
SPIRE1	9.30067
GART	9.28802
SLC37A4	9.28449
GPRIN3	9.27634
LRP8	9.26785
DNAJB6	9.23576
DOCK9	9.16696
ACADL	9.15735
GBE1	9.13575
ABCC1	9.13551
SYCE2	9.06081
FAM46C	9.04265
NOC4L	9.03003
IPO5	9.01483
PRMT1	9.01184
TIRAP	9.01028
CRIM1	8.99955
HLX	8.99766
MAPKAPK3	8.99395
DDX39	8.9778
ALDOA	8.95832
TCRG-V1	8.95303
CCT3	8.9472
44448	8.92333
HIP1	8.83803
CAPN2	8.83122
PHB2	8.80719
ADAM19	8.77105
TIMM17A	8.77085
MAN1A	8.74549
NPM1	8.73106
NOMO1	8.6759
RPS6KA1	8.66
FKBP5	8.65596
HSP90B1	8.64298
HMGCR	8.6008
PPA1	8.59059
EIF2S1	8.52391
GNG2	8.51064
DSG2	8.49825
BANF1	8.46616
ARID5A	8.44705
CDV3	8.39757
GPD2	8.38828
PHB	8.37703
FNIP1	8.37339
MFSD2A	8.3583
HNRNPA1	8.32545
HSPA8	8.29564
GPR65	8.28369
PPM1L	8.26516
GPR132	8.2488
1700017B05RIK	8.21608
PCBP1	8.21394
PLCG2	8.20989
RNF19B	8.2012
EPB41	8.16213
CLCN3	8.12597
TOMM5	8.10889
HNRNPC	8.09557
NOP58	8.08734
PRELID2	8.08168
MBD2	8.07399
DDX27	8.06735
NPC2	8.04842
SLA2	7.98749
TIGIT	7.95646
RANBP1	7.94046
RRP9	7.93679
NFKBID	7.92851
CDKN2B	7.92168
NABP1	7.91487
CCT5	7.90198
NHP2	7.87906
GYS1	7.87701
AGFG1	7.85293
IFRD1	7.84432
MBOAT2	7.82648
TMEM45A	7.8177
PTGES3	7.80405
DCAF1	7.75698
UNC13A	7.75121
ZFP280B	7.744
ZMIZ1	7.73843
TMEM64	7.72903
F2R	7.69246
TRAF6	7.68376
SMYD5	7.66361
GNA13	7.66265
DARS	7.6622
SIDT1	7.64615
RARS	7.64514
PLEKHA2	7.63065
AK6	7.62972
MYBBP1A	7.59001
P4HB	7.5714
HPSE	7.5389
ME2	7.52631
TNF	7.51916
SHMT1	7.51094
FAM49B	7.50763
G3BP1	7.493
PRDM16	7.47482
RNF126	7.44985
PSMC6	7.41334
PCX	7.41251
PLAC8	7.39668
PEAK1	7.38562
SASH3	7.37197
AIMP2	7.35786
OSTF1	7.31706
DNAAF5	7.31509
PPARD	7.29457
PLOD2	7.25359
PSMB9	7.23159
ATAD3A	7.22025
ADORA2B	7.18537
RFC3	7.18503
TBX21	7.18303
PSMB8	7.17184
DCAF13	7.15817
MAPK6	7.15081
MB21D1	7.10679
GBP8	7.07903
CMAS	7.07087
CRYBG1	7.07031
RGS11	7.05659
CMSS1	7.0442
PPP1R15A	7.04025
BEND5	7.02379
DHCR24	7.02048
CHSY1	7.02019
TGFBR3	7.0152
NAV1	7.01042
PTPN9	7.00592
STAT5B	6.99786
PRKCH	6.99679
EIF2S3X	6.99222
CYP51	6.97424
ALKBH5	6.97269
AFG3L2	6.96366
RMDN3	6.96255
EPS8	6.94814
EIF4A3	6.93564
TLR5	6.91575
MAP2K1	6.89716
RAN	6.8926
GBP7	6.87331
SLC16A6	6.8691
U2AF1	6.85703
ATP7B	6.84526
HSP90AB1	6.82036
LY6C2	6.81271
BTG3	6.80638
ENPP1	6.7762
IL24	6.77227
GRHPR	6.76785
GLS2	6.75826
RAB4A	6.74961
MTHFD1L	6.74671
STOML2	6.68645
SLC9A3R1	6.66532
CTLA2B	6.63185
MRTO4	6.62873
GGTA1	6.61584
DKC1	6.61415
AHSA1	6.60529
ADA	6.60021
FABP5	6.59808
APBB1IP	6.58999
ALG11	6.5788
NOLC1	6.57436
MVD	6.56027
UBAC2	6.54909
SLC39A10	6.5335
PWP1	6.5249
GTPBP4	6.52358
SLC16A3	6.51658
MYL4	6.51114
ORC2	6.50558
SYTL1	6.50256
NUFIP1	6.50167
4930539E08RIK	6.49216
PSMA6	6.48494
TCP1	6.48327
HPRT	6.45331
ZFP683	6.45168
ATF3	6.42791
CCR2	6.42781
RCC1	6.42751
ARHGDIG	6.42273
SEPHS2	6.41906
MARS	6.41555
PES1	6.40988
FGR	6.38725
CLDND1	6.3685
CYB5A	6.35803
DENND5A	6.35237
SNRPD1	6.34316
TAGAP	6.34194
ACAT2	6.32967
CTSK	6.32695
ARL1	6.3256
HSPA5	6.31398
PRKAR2A	6.29653
ACSL4	6.28665
PLCXD2	6.28342
TNFSF14	6.27778
3110082I17RIK	6.2749
DPY19L1	6.26964
RRP7A	6.24061
EIF3J1	6.2363
PIM3	6.21903
HK1	6.21828
AUH	6.20173
ENC1	6.17621
MAP3K8	6.14942
NPM3	6.13458
CYSLTR2	6.11894
ESPN	6.11806
TAX1BP1	6.10558
RUVBL1	6.08033
GM27162	6.07052
SOD2	6.06416
RSL24D1	6.05632
GCNT1	6.03981
IPO11	6.03603
FNDC3A	6.02876
ABCE1	6.02426
SQLE	6.0191
SET	6.01773
ADAM9	6.0137
EIF4ENIF1	6.01356
HDAC1	6.00263
FSD1L	5.99622
DDX10	5.99316
PDE4D	5.98044
PCNA	5.92395
PLCL2	5.89989
EIF3G	5.89474
NMD3	5.8894
GSTO1	5.88248
DNAJC2	5.86365
SELP	5.86241
EMILIN1	5.85779
PRDM1	5.84758
NDFIP2	5.8408
FOSL2	5.83964
F3	5.83462
GEMIN5	5.83071
GLIPR2	5.82694
EIF3D	5.8265
SFN	5.82413
FAM19A3	5.81606
DCUN1D3	5.81023
NOP2	5.78304
IFNGR1	5.77382
ST13	5.7522
MRPS18B	5.74931
PLOD3	5.74195
ADSL	5.73866
HNRNPM	5.71665
ZFP608	5.71588
NDUFA12	5.70426
VDAC2	5.69488
PTMA	5.6884
LFNG	5.68706
NIFK	5.68182
METAP2	5.67875
DST	5.67136
RYBP	5.67119
PKP2	5.65542
IL12RB1	5.63884
1110059E24RIK	5.62165
REL	5.62056
IL12RB2	5.61864
TRNT1	5.55239
ALDH18A1	5.55109
DUSP1	5.548
PRPF31	5.54583
CLNS1A	5.53111
GM5970	5.52679
CACYBP	5.50584
MTHFD2	5.49612
PMVK	5.48848
BMPR1A	5.48193
PAFAH1B3	5.47618
SELENBP1	5.47576
LRP12	5.45919
B4GALT5	5.44697
IPO7	5.44293
ATIC	5.44178
EIF2B3	5.43381
2900026A02RIK	5.42097
NINJ2	5.41494
HAT1	5.41222
POLR2C	5.40729
SRGN	5.39923
PCYT2	5.39879
PLAGL2	5.39642
NOC2L	5.39533
SSR1	5.38871
FKBP4	5.38284
TAPBPL	5.38239
SLC35G1	5.37873
STAT6	5.37624
PITPNB	5.37565
THOP1	5.36755
9530082P21RIK	5.36496
NUP107	5.35966
PRELID3B	5.3575
TPM3	5.35332
ETF1	5.3404
GM17590	5.31134
RBM8A	5.29463
PUS10	5.29347
IMPA2	5.28709
TPST2	5.27878
COPS4	5.27509
MXD1	5.26772
SRPR	5.2657
NOP14	5.26447
POLR1B	5.26133
PFDN2	5.25778
DDX18	5.25601
CYSLTR1	5.25224
PANK3	5.24884
H2-Q5	5.24654
HNRNPF	5.24466
BC035044	5.23977
RIOK1	5.23858
EIF1AX	5.22564
ARL5A	5.21719
IFT57	5.19146
SLC35D3	5.17849
GM35037	5.16699
AHCY	5.16616
NFATC2	5.16494
F830016B08RIK	5.15677
IL10RB	5.14638
PSMD7	5.14022
SAMD9L	5.13453
SERPINB5	5.12303
AU020206	5.11389
MLKL	5.1081
CCT2	5.10539
ATP5B	5.10474
NAB2	5.10369
PIN1	5.09588
CNBP	5.08349
KCNAB3	5.08209
TSPAN4	5.07481
STX7	5.07021
ATF4	5.05174
NUBP2	5.04842
SH3BP2	5.0435
PFKL	5.02608
ECI1	5.02156
RPN2	5.01881
YRDC	5.01762
MIA2	5.01208
EIF1A	5.01069
MTHFD1	5.00865
SNX3	4.9979
RAD23B	4.98737
6430571L13RIK	4.9796
SS18	4.96563
SLC7A1	4.95997
HES6	4.95406
CSE1L	4.94972
SERBP1	4.9391
XPNPEP1	4.93071
HAVCR2	4.92163
SNRPD3	4.91681
JAG2	4.91548
OXNAD1	4.89851
MBOAT1	4.89421
PSMB7	4.89346
UTP6	4.88572
UCHL5	4.88285
ERH	4.87594
MLLT6	4.87319
B3GNT3	4.87218
NAF1	4.85101
CREM	4.84806
RPF2	4.84415
SNRPC	4.84295
GFPT1	4.83968
PSMB2	4.83623
TMEM131L	4.83129
CSTF2	4.82708
SKIV2L2	4.81838
PRPS1	4.8068
EIF4E	4.80146
RASA4	4.79905
CALR	4.78496
DYNLL1	4.7843
JUN	4.78359
GATM	4.77842
GM13292	4.76421
HSPE1	4.7565
LAP3	4.75498
SHROOM3	4.74214
CANX	4.72129
TAF4B	4.72035
CAMK4	4.71019
CUL2	4.7083
DAPK2	4.70696
KLRA3	4.69265
FAM60A	4.6922
B430306N03RIK	4.69053
TLE1	4.68661
LRRC59	4.68526
FKBP3	4.68453
CDK4	4.68397
NARS	4.68083
EED	4.67206
FDFT1	4.67104
KPNB1	4.66498
THUMPD1	4.65666
PFKM	4.64891
MOGS	4.64699
TXN1	4.6422
POP1	4.63936
HYOU1	4.63884
PSMA5	4.6258
POLD2	4.6195
ADGRE5	4.61443
IARS	4.60929
LRPPRC	4.60452
GPX3	4.5972
ALYREF	4.59496
SYNE3	4.58964
RRM2	4.57777
RTCB	4.577
TOMM40	4.5728
SRM	4.56887
ARCN1	4.55274
RRAGD	4.54683
FAM107B	4.53801
DEF6	4.53728
HELB	4.51271
ARID3A	4.50705
CTPS	4.50646
GTF3C5	4.50091
CLDND2	4.49811
TMED10	4.49605
KLRC2	4.493
MSMO1	4.48531
SNUPN	4.47849
ARHGAP19	4.4769
PARP16	4.47064
SND1	4.46165
YBX3	4.4527
DOHH	4.44715
G3BP2	4.44279
BOP1	4.43968
PSMC5	4.43666
OTULIN	4.43583
TMEM170B	4.43257
CEP170	4.43183
TMSB10	4.42053
SENP3	4.41171
PRKAR1B	4.41018
PSMD14	4.40826
PSMA2	4.39849
SNU13	4.39349
TEX30	4.38899
FILIP1	4.38789
TMEM2	4.38775
ZFP473	4.38696
MYO5A	4.3852
WIPF1	4.35937
MTFP1	4.35193
SERPINA3F	4.34439
RASGRP4	4.33692
EEF2K	4.33688
NUP85	4.33579
FILIP1L	4.33434
LARS	4.32761
PRSS34	4.32715
BZW1	4.30798
ARHGDIA	4.30644
RGS1	4.29733
WDR3	4.29177
POSTN	4.29068
FTSJ3	4.28493
EPRS	4.28015
LSM12	4.27547
ITGB2	4.27517
TOMM22	4.2723
IFI35	4.26761
NUP62	4.26577
NAA25	4.26018
YWHAE	4.25911
POLR3K	4.25908
TULP3	4.25727
PRPF19	4.25544
FBL	4.25452
TTC39C	4.25232
ZNHIT3	4.24188
CKS1B	4.23729
DDX21	4.21897
TNFSF9	4.21703
PKP4	4.2139
ARHGEF25	4.20299
GCAT	4.20114
EIF2B1	4.19897
IMP4	4.18364
GM21887	4.17814
SIGMAR1	4.17749
KARS	4.17039
FLYWCH1	4.16993
DDX43	4.16872
GM45774	4.15977
NUP54	4.13899
SAMM50	4.13559
PTBP1	4.12888
IFRD2	4.12358
HIPK2	4.12102
TCRG-V4	4.11999
EFTUD2	4.11971
ADCY3	4.11956
RPP30	4.11452
UBALD2	4.10999
GIMAP6	4.10552
MMP13	4.10101
FEZ2	4.09978
SNRPB	4.09647
ABCF2	4.0958
PSMG1	4.0915
MPHOSPH6	4.08598
MRPL20	4.07823
FAM133B	4.06612
CCR5	4.06013
SGK3	4.05144
MOB3A	4.05129
IL4	4.04978
BCL3	4.04373
PREP	4.04153
GTF2E2	4.02828
PARP9	4.02095
FAM184B	4.01838
AVPR1A	4.01424
EIF3B	4.01087
TOMM70A	4.00677
MRPL12	4.0006
PSME1	3.99924
RNASEH2B	3.99004
COX17	3.98729
TUBA1B	3.98503
IDH3A	3.98406
KLRE1	3.98157
DTX3L	3.96557
DIMT1	3.96536
WDR61	3.96291
NEK1	3.96163
SNX25	3.96048
CBWD1	3.95907
CDC25A	3.95335
NOB1	3.94875
HAX1	3.94555
THEMIS2	3.94333
HSPA4	3.9431
UTP15	3.94047
SLC25A4	3.9354
AC160637.1	3.92793
MT-ND1	3.91741
D16ERTD472E	3.91653
RBBP8	3.91504
LARP1B	3.91439
YARS	3.90906
RUNX2	3.904
TRIP13	3.89635
DNAJC11	3.89611
RBM28	3.88867
FOXK2	3.8829
UFM1	3.86873
TGOLN1	3.86817
MGAT4A	3.86799
LSM7	3.86234
BRIX1	3.86208
PDK1	3.86008
MPHOSPH10	3.85663
PPIA	3.85617
GM14005	3.85373
RPN1	3.84423
ADRM1	3.84373
UBXN2A	3.84151
ARMCX2	3.84092
NAP1L1	3.83774
GDE1	3.83405
PARK7	3.81704
PPP5C	3.81361
COPS2	3.81001
NDRG2	3.80983
SEH1L	3.80585
H2AFY	3.80264
CTDSP1	3.79975
SHE	3.79447
6530402F18RIK	3.78376
MID1IP1	3.78121
UHRF1	3.77442
NBEAL2	3.75769
SNRPB2	3.75706
RANBP2	3.75634
GAB2	3.75521
SEC61A1	3.75124
DBNL	3.75007
PPM1J	3.74884
STK32C	3.73656
EEF1D	3.72911
GAD2	3.72288
RBM17	3.72245
WDR36	3.71539
CFLAR	3.71244
EFCAB7	3.70242
HMOX1	3.7016
GPAT4	3.69289
PSMC2	3.68672
RCOR2	3.68464
GNL2	3.67576
INSRR	3.66332
KBTBD11	3.65839
TNPO3	3.65727
MAGOHB	3.65666
UBE2N	3.64839
TIMM50	3.64794
EIF3C	3.64362
PSMB6	3.63522
SCO1	3.62779
MIF	3.61767
PSMC4	3.61564
SUGT1	3.6101
GM18860	3.59536
BYSL	3.58841
HDAC7	3.58019
NDUFV3	3.56772
DHODH	3.56735
SDAD1	3.56306
NT5DC2	3.55988
TIMM8A1	3.55893
DMWD	3.55612
CD82	3.55334
FOXP3	3.54379
GTF2H1	3.53312
DIS3	3.53074
CS	3.52821
CMTM6	3.51856
SRFBP1	3.51601
ELP2	3.51503
PTCD3	3.50984
COL12A1	3.5079
ALDH9A1	3.5044
HARS	3.4916
ANKS1	3.48958
NUP37	3.48826
PROSER2	3.48755
EIF4H	3.4851
HDGF	3.48391
ACSL1	3.47618
EMP1	3.47363
API5	3.46992
CCDC88B	3.46175
GARS	3.4584
SYNCRIP	3.4578
KPNA3	3.45554
LPAR3	3.44765
NUPL1	3.44542
HINT1	3.44373
CCDC116	3.44153
ISG20	3.44093
NADK2	3.43901
FARSB	3.42819
SLC30A9	3.42115
PSMD1	3.41335
NEFH	3.40954
SUZ12	3.40616
SPOUT1	3.39721
KRR1	3.39157
DCPS	3.38865
RAB33A	3.38854
ABHD17C	3.3874
HIVEP2	3.38326
RAPGEF1	3.38318
PTPN13	3.38276
AACS	3.37016
FARSA	3.36714
EIF4G1	3.36639
MCMBP	3.35841
MCF2L	3.35448
MRPL1	3.34941
GNL3	3.34098
MIER1	3.33527
TIPIN	3.33404
SC5D	3.32757
TMX1	3.32238
TUT1	3.31919
KCTD17	3.31315
PUM3	3.30715
GFM1	3.30133
RAB5C	3.29861
TMEM199	3.29692
HMBS	3.29351
TIMM13	3.29275
MS4A4B	3.29138
PSMC1	3.28578
NUP133	3.28544
PRMT7	3.28447
ITGAL	3.2839
UTP18	3.28132
NOL11	3.2789
SH2D1A	3.27721
POLR1A	3.27308
GM13546	3.26839
CHCHD4	3.26191
BPNT1	3.26183
ECSIT	3.25886
MNDA	3.25161
PRDX1	3.2512
BTF3	3.24945
CDK8	3.24915
TNPO1	3.24342
ST3GAL5	3.24336
SFR1	3.24314
RANGAP1	3.24305
RPS4L	3.24233
ZFP106	3.23205
ERGIC1	3.21981
MCPT8	3.21844
PRR5	3.21522
HELLS	3.21327
FAM183B	3.20867
ATP13A3	3.20781
GM16008	3.20568
PPAN	3.20259
LMAN2	3.20097
JADE2	3.20085
CAPZA1	3.20035
PICALM	3.19808
SPEF2	3.19748
ESM1	3.19008
SMPDL3B	3.18335
SRSF3	3.17467
SSSCA1	3.17292
TXNL4A	3.1718
STAT5A	3.17134
E2F4	3.16862
TMOD3	3.16657
KCTD12	3.16168
AIG1	3.16109
IDI1	3.16074
STK38L	3.15413
IMMT	3.15404
EIF2B5	3.15143
RIOK3	3.1497
MRPL32	3.14676
DDIT4	3.14595
TBL3	3.14357
SNRPF	3.13788
PSME3	3.13197
XCL1	3.12926
GM4070	3.12807
PLEKHG3	3.12617
MRPL40	3.12363
SPATA5	3.12183
IFITM2	3.1207
D17WSU92E	3.11914
PRKCI	3.11071
TFDP1	3.10011
SPRY2	3.09776
MRPL42	3.09626
PRICKLE1	3.09528
METTL13	3.09116
FAM78A	3.08812
DDX46	3.0866
TPX2	3.08529
GSTT1	3.08509
SNRPA1	3.08351
CHCHD2	3.08252
SRSF7	3.08233
STARD7	3.08222
PPP2R2A	3.08189
ATG16L2	3.08011
DNAJA2	3.07722
ZNHIT1	3.07571
SLF1	3.07554
LIN54	3.07522
CDC45	3.06975
SAV1	3.06469
USP39	3.06075
MT-ND2	3.06026
MSH6	3.05846
4833439L19RIK	3.05753
MTCH2	3.0565
CD200	3.05637
WDR82	3.05614
FAM98A	3.05501
ILF2	3.04974
HSPH1	3.04833
GM17018	3.0435
BUB1	3.03865
ATXN7L2	3.031
MCM10	3.02772
ISG15	3.02625
HMGB2	3.0257
MRPS10	3.02549
GBP5	3.01902
CUL3	3.0179
PSMA3	3.01734
ST3GAL4	3.01539
REXO5	3.01413
MAK16	3.00967
GORASP2	3.00823
TRA2B	3.00004
CABLES1	2.99995
USB1	2.9927
LSG1	2.99168
AGPS	2.98939
RBMX2	2.98741
EZH2	2.98357
KBTBD13	2.98135
C1QTNF6	2.97901
H2-DMA	2.97305
CDC37	2.97245
WDR5	2.97159
ZNHIT6	2.97132
CCT4	2.96944
MCM7	2.96331
PSMA7	2.95243
DDX20	2.95075
CBX3	2.95003
RTF2	2.94684
BPTF	2.94474
APBA3	2.94291
WDR75	2.94114
EAF1	2.93747
CD244	2.93342
PDIA6	2.9321
RABGGTB	2.92885
SDHD	2.92823
CCL6	2.92675
ABCA1	2.92307
OGFRL1	2.91991
ABHD17B	2.91485
DDX1	2.91219
PCID2	2.90827
SAP18	2.9072
CLYBL	2.90447
AI314180	2.90287
MAT2A	2.90179
STRAP	2.89995
UAP1	2.8987
DENND3	2.8971
SAE1	2.89409
SNRPA	2.8893
TARS	2.88724
TXLNA	2.88695
MRPL33	2.88549
MRPL57	2.88323
LY75	2.87747
HEG1	2.87535
TNN	2.87282
ATP5D	2.87012
SMN1	2.86995
TRAPPC5	2.86522
DNTTIP2	2.86291
ARPP19	2.86193
MRPL35	2.85598
CD164	2.85341
CAPSL	2.85278
UTP3	2.84866
SP4	2.83369
PDP2	2.81916
GRPEL1	2.81881
GNG5	2.81257
GNPDA1	2.81183
MRPL2	2.81022
AGPAT5	2.80515
LAT2	2.80013
DEGS1	2.79475
DUT	2.79474
ZC3H15	2.79414
GM12346	2.7919
TWF2	2.7876
PTPN6	2.78579
IMPDH2	2.78301
CD36	2.77719
WDR18	2.77663
MYL10	2.77596
PTGER4	2.77351
GDAP10	2.7725
MESD	2.76832
TRIM27	2.76758
SMNDC1	2.76723
RBMXL1	2.7661
FCF1	2.76278
H2-DMB2	2.76202
UBE2L3	2.75749
MNS1	2.75527
HRAS	2.75456
ANAPC5	2.74855
RAB20	2.74831
NFX1	2.74417
RASAL2	2.74396
RHOA	2.7419
KCNK7	2.73938
DNAJC5	2.73719
ELMO2	2.72948
RDH11	2.7278
LGALS1	2.72717
PELO	2.72688
RTCA	2.72589
MAGT1	2.72383
MAFG	2.7232
KDM1B	2.72284
PSME2	2.71792
MPP6	2.7148
PPM1G	2.71351
MAP2K4	2.71271
TSN	2.71035
BMS1	2.70702
STAT3	2.70089
MRPS22	2.69788
RBM14	2.69752
HDLBP	2.69605
CD48	2.69546
UTF1	2.69254
MXRA8	2.68741
COL6A2	2.68267
ANP32E	2.67796
PSMD2	2.67457
EIF4G2	2.67258
AARS	2.67191
PPIL1	2.66986
HMGXB3	2.66892
FGFR1OP2	2.66732
PSMB3	2.6667
ESF1	2.66609
TAF15	2.66571
OSBPL8	2.66418
ZMIZ2	2.65801
CEP76	2.65638
RIPK2	2.65612
PIGA	2.65571
UQCRQ	2.65393
NKPD1	2.65253
SSBP1	2.64734
NONO	2.64289
GM4951	2.63819
MDH2	2.63577
B4GALNT4	2.63574
EFHD2	2.63505
HNRNPK	2.63295
FAM136A	2.63264
ST6GALNAC4	2.63038
USP14	2.62934
BLM	2.62732
DDX56	2.62568
EFL1	2.62158
XPO5	2.61976
ENKD1	2.61846
NGDN	2.61359
SAMSN1	2.61231
GPN2	2.60714
KCNAB2	2.60388
YARS2	2.60379
LUC7L	2.59664
USO1	2.59659
ERAP1	2.59499
POLR1C	2.59406
ABCG1	2.59139
RHOG	2.58994
WDR55	2.58864
DDX3X	2.58442
R3HDM1	2.57606
MYH11	2.57574
UMPS	2.57427
RARA	2.57259
IRF4	2.56721
HBA-A2	2.56655
9330175E14RIK	2.56413
CYCS	2.56144
AAMP	2.56127
NLRC5	2.55015
HMGN2	2.54846
KPNA2	2.54833
NUB1	2.54239
MYCL	2.53629
AZIN1	2.53518
PIP5K1A	2.53403
ARHGAP5	2.52071
ATP6V1A	2.51987
POR	2.51843
PER2	2.51827
DUS4L	2.51584
SEC61B	2.51274
CCDC58	2.51151
NUTF2	2.5063
MORF4L2	2.50028
IFITM3	2.49252
BIRC3	2.49232
METRNL	2.49193
MED17	2.49004
UTP14B	2.48927
MAP9	2.48431
DAZAP1	2.48371
GOLGA7	2.4786
TBRG4	2.47661
SH3GLB1	2.47524
NUDCD3	2.47445
PSMB5	2.46639
HSD17B12	2.46362
CLCN5	2.46303
XPO1	2.46132
CIITA	2.45907
PAM16	2.45897
POLR2D	2.45339
SERTAD1	2.45333
UBA2	2.45023
REEP1	2.4499
TM6SF1	2.44841
DHCR7	2.4478
DPH3	2.44159
PDCD5	2.44008
DBR1	2.4373
TMEM221	2.43722
G530011O06RIK	2.43581
SORCS2	2.43445
SOCS2	2.4343
HOPXOS	2.4325
CXCR5	2.43029
NF2	2.42928
RELT	2.42821
CASC4	2.42785
MAGOH	2.42465
TET2	2.42268
MTDH	2.41882
PFDN4	2.4167
ZDHHC8	2.41607
IL21	2.41304
UQCRC2	2.41277
ARMC1	2.41053
AUNIP	2.40741
PSMD4	2.4028
TSFM	2.40227
METTL16	2.3994
ELOF1	2.39828
UNC5B	2.39813
ADPRH	2.39264
CSF2RB	2.38972
PPP1R3G	2.388
DLGAP5	2.38517
CCNH	2.38246
SLC3A2	2.37832
TNC	2.37589
UHRF1BP1	2.37342
NASP	2.3731
SF3A2	2.37309
LPIN2	2.37258
TGDS	2.36698
BABAM2	2.36414
MSL3L2	2.36301
TMED2	2.36164
MCM5	2.3599
PSMG4	2.35976
1700112H15RIK	2.35542
MCM2	2.35466
LSM5	2.35446
POLR2F	2.35128
BRMS1	2.34703
NOA1	2.34698
PTRH2	2.34685
NTMT1	2.34483
GET4	2.34385
CXCL12	2.34266
DNA2	2.33967
RAD52	2.33923
MEN1	2.33808
ADAD1	2.33786
IGTP	2.33699
CCNB1	2.33646
LSM3	2.33529
TPP2	2.33158
GM12250	2.33034
EIF1B	2.31883
RPL7L1	2.31826
YWHAB	2.31774
GPR146	2.31691
CARS	2.31581
CCDC141	2.31355
TPMT	2.3107
NEDD8	2.30996
KMT5A	2.30966
DHX37	2.30787
4931406G06RIK	2.30747
XPO4	2.30705
MVK	2.30588
PPIH	2.3052
MRPL18	2.30413
FMOD	2.30271
TUBA1A	2.30266
FAAP24	2.30123
RBM19	2.29982
UBE2K	2.29553
TDG	2.2952
TPD52	2.29463
ABCF1	2.29417
ORC6	2.29374
NUDT5	2.29331
EIF5B	2.2925
CCS	2.28959
EIF3A	2.28853
ATP5A1	2.28852
ARF1	2.28797
ZMYND19	2.28768
GSPT1	2.28651
DENR	2.28414
POLD1	2.284
DUBR	2.28239
2810425M01RIK	2.28185
TMEM14C	2.28129
GCK	2.28024
RDX	2.27782
RRP1	2.27733
PSMD9	2.2769
CARM1	2.27602
GM4735	2.27318
WTAP	2.27018
FASN	2.26954
PSMA4	2.26781
MAP3K1	2.26524
GBP4	2.26288
EDEM1	2.26092
SUPT16	2.26033
MBNL3	2.26013
GRB2	2.25893
MORN4	2.25839
H2-Q2	2.25549
EXO1	2.2523
PLA2G16	2.24784
H2-T24	2.24459
UQCC1	2.24361
YDJC	2.24188
GM39323	2.24103
C1QBP	2.23812
GPN3	2.23583
PYGL	2.2338
PTGES3-PS	2.23183
ARIH1	2.2272
VRK1	2.22681
NREP	2.22659
PLXND1	2.2242
HSD17B7	2.22303
GTF2H2	2.22139
AURKAIP1	2.22001
RNF181	2.2192
DCTPP1	2.21672
NOTCH2	2.21402
SPATA5L1	2.21249
MRPL11	2.21092
PRKRIP1	2.20885
ATP6V0A2	2.20752
FSCN1	2.20517
LBR	2.20327
SMCHD1	2.20012
BSPRY	2.19978
FUT4	2.19846
PSMD3	2.19496
SURF2	2.19491
RPA2	2.1949
SETBP1	2.19487
TGS1	2.1948
POLE4	2.19394
1110004E09RIK	2.1933
TMEM201	2.19226
GAS2L3	2.19078
GM17494	2.19064
USP15	2.19058
PDIA4	2.18933
RMI2	2.18866
NUDCD2	2.18856
CDC6	2.18801
ASPN	2.18479
AIMP1	2.18439
EXOSC2	2.18365
SLC11A2	2.18076
MT-ND4	2.18024
IL13	2.17629
SATB1	2.17583
TRIM46	2.17278
CENPV	2.17267
RAP1B	2.1709
LY6E	2.17039
H2AFZ	2.16989
TAF5L	2.16961
G6PDX	2.16945
MAFF	2.16405
THBS2	2.1631
ATP5F1	2.15895
YTHDF2	2.15886
EXOSC9	2.15832
TBC1D2B	2.15776
TLCD1	2.15776
PMPCA	2.15371
GNG12	2.15286
TARS2	2.14731
KLF16	2.1452
SCPEP1	2.14307
PSMD12	2.13784
APLN	2.1358
RWDD1	2.13573
DGKD	2.1338
SLIRP	2.13375
CCDC47	2.1333
FXR2	2.13312
ALAD	2.13302
KLF7	2.13272
UBB	2.13235
MMP2	2.13185
H2-T22	2.13163
CNOT7	2.13121
TMA16	2.13078
PKIG	2.13035
PJA1	2.12979
SRP9	2.12792
MATK	2.12591
RCL1	2.12519
TRIM37	2.1228
NAA50	2.12224
ABI2	2.12093
TOPBP1	2.11924
COPS8	2.11804
CD86	2.11557
MALT1	2.11549
HMGB1	2.11537
SEC13	2.11437
NUP43	2.11216
UFSP2	2.11178
MYO19	2.10632
UTP23	2.10591
DBI	2.10567
DRG2	2.10327
NDUFA9	2.09863
SYK	2.09858
IFI204	2.09249
PLPBP	2.09177
SF3A3	2.09147
GBP3	2.09018
SLBP	2.09006
SNRPD2	2.08717
SLAMF6	2.08672
SSRP1	2.08543
TMED7	2.08412
TIGAR	2.07999
TIPRL	2.07923
GM26885	2.07874
NSD3	2.07732
LMAN1	2.0719
ANP32B	2.06964
SLC16A1	2.06894
MRPL39	2.06415
TIMM9	2.0641
DDX31	2.06189
AGK	2.06041
MRPL54	2.05889
SRP14	2.05876
ERAL1	2.0576
ZBTB18	2.05672
MTPN	2.05652
4932438H23RIK	2.05594
URB2	2.05481
FNDC1	2.0546
PCBP2	2.05403
NFAT5	2.05024
C2CD2L	2.05009
CYTH3	2.04742
WWP1	2.04269
NUP88	2.04027
PODXL	2.03904
TFPT	2.03779
SDC3	2.0367
SDC4	2.03387
MPP2	2.03112
SEC63	2.02983
ANKRD27	2.02153
ARL6IP5	2.02152
LY9	2.01992
TRAK2	2.01672
CHMP5	2.01615
GNPNAT1	2.01615
RAI14	2.01614
RRN3	2.01277
STON2	2.01249
ARL3	2.01179
DCP2	2.01174
CWC15	2.00987
RPPH1	2.00677
NT5C	2.00582
HIRIP3	2.00508
NAA15	2.00466
NUP50	2.00235
CDKN1A	1.99926
CISD1	1.99721
BCAP29	1.99455
RNF7	1.99424
VPS26B	1.99406
PDSS1	1.98814
USP36	1.98721
ADAP1	1.9861
ARIH2	1.98428
ABRA	1.98389
CEP83	1.98212
MIR155HG	1.98147
RAB35	1.98026
FGD2	1.97705
BCORL1	1.9762
GMNN	1.97557
NTNG2	1.97449
NRN1	1.97437
SF3B6	1.97314
NACA	1.97289
RPF1	1.97238
TRIP10	1.9699
GNAQ	1.96954
4933430I17RIK	1.96933
RHOH	1.96748
MEMO1	1.96746
PSMD13	1.96688
MT-TV	1.96511
CCDC40	1.96504
ABHD18	1.96433
RFC5	1.96001
DDX55	1.95859
DNAJC8	1.95654
FAR1	1.95596
MSRA	1.95577
POC5	1.95552
NPC1	1.95505
TCF25	1.95438
MAP4K5	1.95404
ZFP281	1.95281
EIF5	1.95187
UBE2L6	1.95166
GM4518	1.95095
DCLRE1B	1.9494
EIF3I	1.94528
POLR2G	1.94414
EXOSC8	1.94371
TGTP1	1.94055
OLFR56	1.94014
GRAP	1.93986
LIPG	1.93968
AURKA	1.93952
MRPL15	1.93662
METAP1	1.93592
LAMTOR3	1.9332
TFAP4	1.92557
ZFP296	1.92056
GFRA1	1.92029
UNC93B1	1.91912
CAPRIN1	1.91618
SARS	1.91611
OCIAD1	1.91565
ADH5	1.91041
WSB1	1.90814
NDNF	1.90793
SLC25A1	1.90727
SNAPC1	1.90608
ELOVL1	1.90405
UTP14A	1.90012
SUMO2	1.89959
NELFE	1.89948
PCNX4	1.89794
RGS19	1.89537
APPL2	1.89338
SZRD1	1.89144
CYB5R3	1.89128
ST8SIA4	1.88937
DNAJA1	1.88897
PGLYRP1	1.88831
GPBP1	1.88795
GTF2F2	1.88744
NSDHL	1.88656
PUS7	1.88465
SH2D5	1.8834
DDA1	1.88189
1810022K09RIK	1.88075
TCF20	1.88066
CLUH	1.87919
SF3B5	1.87674
GVIN1	1.87636
PSMB1	1.87572
SLC30A7	1.87486
TM4SF5	1.87445
CIART	1.87422
NSMCE1	1.87393
TMEM248	1.87266
RRP1B	1.8725
ANKIB1	1.87005
SRP72	1.86844
PLK2	1.86779
GM17055	1.86734
MED27	1.86678
PNPT1	1.86641
CYC1	1.86568
PDAP1	1.864
PSMD6	1.86276
RAB26	1.8614
TARDBP	1.86026
CSNK2B	1.85934
GAPVD1	1.85923
AP2M1	1.85917
SRP19	1.85859
PSMC3	1.85389
DNAJA4	1.85129
2310022B05RIK	1.84967
2810025M15RIK	1.84879
ACLY	1.84829
GM12696	1.84727
WDR77	1.84719
SLC25A32	1.84361
HEATR3	1.84305
PRELID1	1.83987
LPAR5	1.83986
SLC25A33	1.83399
UCHL3	1.83374
USP46	1.83189
E2F3	1.83178
BC031181	1.82895
TPST1	1.82779
NLN	1.8261
DHRS7B	1.82444
COL3A1	1.82416
SMC2	1.82416
PPP1R8	1.82393
ANXA9	1.82284
CAPZA2	1.82244
KNOP1	1.82192
LTV1	1.82162
YAE1D1	1.82073
ECHDC1	1.82036
GAR1	1.8188
GM15708	1.81696
PSMG2	1.81548
PPM1F	1.81241
SLFN2	1.8123
NMT1	1.81119
CORO1C	1.81102
FTH1	1.81008
CHMP7	1.8091
TUBE1	1.80167
PPIC	1.79724
TBC1D22B	1.79455
NUP98	1.793
SCAF11	1.79219
MRPL48	1.79142
UBE3A	1.78941
2610507B11RIK	1.78587
SCRT1	1.78373
DGKH	1.77936
TXNDC5	1.77873
FYTTD1	1.775
ATR	1.77433
ZFP516	1.7733
GM37261	1.7724
RCSD1	1.77163
COQ7	1.77154
ARHGEF10	1.7709
RBM3	1.77084
SEPHS1	1.77034
PAK1IP1	1.7694
CISD3	1.76907
SLC39A7	1.76602
RBX1	1.76329
PRKD3	1.76314
TXNDC17	1.7613
WNT10B	1.75923
NFE2L2	1.75602
ASPH	1.7546
DHX15	1.75451
SSB	1.75328
PSMD11	1.74676
IGHA	1.74641
KRTCAP2	1.74616
INTS13	1.74307
TNFSF8	1.74239
ARF4	1.74175
SPATS2	1.73626
RBM34	1.73586
HDAC2	1.73556
CLEC2L	1.73542
AEBP1	1.73489
GM17322	1.73382
ETFB	1.73185
AP1AR	1.73136
BUB3	1.73096
SMARCE1	1.73062
PLD4	1.72627
NDUFA5	1.72592
PRC1	1.7253
CDK1	1.72393
COX8A	1.72061
POLA2	1.71994
NAA10	1.71921
PLK4	1.71886
NANS	1.71792
MBD3	1.71792
SSU72	1.71684
SCLY	1.71491
NAP1L4	1.71169
GATAD1	1.71108
COG7	1.71025
RRAGA	1.71022
SUB1	1.70945
UBAP2	1.70943
PLAA	1.7079
TNFSF10	1.70751
AATF	1.70686
HN1	1.70121
PPP3CB	1.69864
FAM204A	1.69848
DUSP22	1.69769
CCDC137	1.69695
THOC6	1.6923
TIMM23	1.68957
THG1L	1.68921
PPP1R14B	1.68799
TMEM115	1.68542
FAM83G	1.684
DPF1	1.68299
TMEM154	1.68193
AMZ1	1.6813
MKNK2	1.68005
GM11585	1.67837
SNRNP25	1.67648
C1QTNF1	1.6719
KCNJ8	1.67121
GBP6	1.66793
NUCB1	1.66723
TTC27	1.66618
AFP	1.66337
DMP1	1.6625
2810004N23RIK	1.66247
ELP5	1.66145
GALNS	1.6613
AP1M1	1.6599
CPSF6	1.65971
RASGRP2	1.65677
PMF1	1.65598
CHRM4	1.65516
TSTA3	1.65495
MT-TL1	1.65321
GM13160	1.65203
YIF1B	1.65164
HEATR1	1.65029
POLR3G	1.64856
ASAH1	1.64836
NUP93	1.64748
NUAK2	1.6443
XRCC6	1.6423
CDC73	1.64207
NOP10	1.6407
PUS1	1.6388
RRP8	1.63778
ST3GAL6	1.63748
YME1L1	1.63735
BAG2	1.63692
B3GALNT1	1.63449
NUDT21	1.63447
UBD	1.63109
EIF2B4	1.63072
DHRS1	1.62672
KLHDC2	1.62506
A230050P20RIK	1.62489
H2-M3	1.62404
SIPA1L1	1.62396
SLC25A5	1.6215
FIP1L1	1.61792
RAPSN	1.61621
ANKRD17	1.61471
GM16350	1.61457
GCNT4	1.61389
ITGA2	1.61127
CSF1R	1.6111
METTL5	1.61109
NDUFB4	1.60846
RPUSD2	1.60741
NPLOC4	1.60687
DNAJC7	1.6068
MUC2	1.60645
SEMA6B	1.60628
CERCAM	1.60451
TM2D1	1.60419
NAT10	1.60331
WARS	1.6005
RABGGTA	1.59901
TRAF1	1.59813
RPP40	1.59748
RNF125	1.59613
NME2	1.59415
ELOVL5	1.59377
KDM4B	1.59318
RABIF	1.59316
XPOT	1.5927
CLP1	1.59124
EXOSC10	1.58792
COQ5	1.58755
MYG1	1.58743
TEFM	1.58638
ZNRF3	1.58052
LMLN	1.57993
MRPS28	1.57983
CLCN6	1.57814
ENO1B	1.57778
TRPC4AP	1.57683
GM17764	1.57631
CLPX	1.57549
WBP11	1.57512
HEXA	1.57474
RBM27	1.57449
CHCHD10	1.57422
NUDCD1	1.57141
COMMD10	1.57019
GM45902	1.56968
TGFB1	1.56736
ATP5K	1.56664
[truncated: 13,112 more rows]

## Sheet: Fig. 3a
Figure 3a - ATAC-seq significant differentially accessible regions
Gene Name	Chrom	Start	End	Strand	TSS	Distance from TSS	adjusted p-value	Tfh-WT1	Tfh-WT2	Tfh-WT3	Tfh-WT4	Tfh-KO1	Tfh-KO2	Tfh-KO3	Tfh-KO4
Zfp831	chr2	174602881	174603633	+	174598681	4200	6.51e-09	411.821	499.141	447.403	396.747	212.899	213.355	256.155	227.345
Zfp831	chr2	174601822	174602750	+	174598681	3141	0.0181	2069.37	2291.71	1980.96	1682.61	1674.71	1719.39	1743.1	1641.51
Tox	chr4	6879470	6879852	-	6991554	-112084	0.0384	43.9667	41.2334	75.9742	75.491	6.78022	23.1698	29.6765	37.5698
Tox	chr4	6988875	6989184	-	6991554	-2679	0.00936	173.668	164.934	167.894	158.531	103.059	93.6446	131.201	87.6628
Tox	chr4	6990092	6991654	-	6991554	-1462	0.0102	1362.97	1639.57	1506.35	1527.44	1141.79	1118.91	1313.58	1207.05
Cd40lg prom	chrX	57210434	57211303	+	57212144	-1710	0.005	205.911	254.996	191.342	209.697	155.945	163.154	110.896	115.599
Il2ra prom	chr2	11630435	11630687	+	11642850	-12415	0.000856	58.6223	81.3818	39.394	41.9395	101.703	106.195	139.011	111.746
Il2ra prom	chr2	11625700	11626577	+	11642850	-17150	0.00199	834.634	817.073	603.103	619.865	1036.02	1001.13	802.828	936.355
Il2rb	chr15	78502328	78503149	-	78511629	-9301	0.029	145.823	119.36	48.7735	41.1007	254.936	318.585	139.011	219.639
Il2rb	chr15	78510099	78511140	-	78511629	-1530	2.87e-16	403.761	367.846	284.2	319.579	734.976	751.088	610.711	664.696
Prdm1 prom	chr10	44532467	44532895	-	44528564	3903	9.82e-06	119.443	116.105	127.562	150.982	227.815	236.525	323.318	295.742
Prdm1	chr10	44447316	44448830	-	44528564	-81248	0.0235	2453.34	2502.22	2153.54	2045.81	2599.54	2856.64	2402.24	2799.43
Eomes	chr9	118478444	118479710	+	118478189	255	9.12e-05	318.759	262.592	200.722	217.246	462.411	488.497	349.871	363.175
Ifng	chr10	118440668	118441123	+	118441046	-378	3.48e-08	10.9917	34.7229	24.3868	5.03274	113.908	76.2673	93.7153	112.709
Ifng	chr10	118441946	118442346	+	118441046	900	0.00341	71.8123	70.5309	67.5326	57.0377	127.468	116.814	123.392	103.076
Gzmb	chr14	56259547	56260127	-	56262260	-2713	2.53e-06	186.126	146.487	74.0982	67.1031	428.51	345.616	203.05	310.192
Prf1	chr10	61301045	61301379	+	61297545	3500	0.00799	65.2173	65.1054	73.1603	59.554	141.029	92.6792	139.011	103.076
Prf1	chr10	61296853	61297873	+	61297545	-692	1.47e-05	279.921	275.613	363.926	347.259	555.978	583.107	492.005	658.916

## Sheet: Fig. 3c
Figure 3c
Zfp831 qRT-PCR	WT	Ikzf3-/-
Experiment 1 (Biological replicate)	1	0.495644
Experiment 2 (Biological replicate)	1	0.612083
Experiment 3 - Biological Replicate 1	1	0.422696
Experiment 3 - Biological Replicate 2	1	0.621228
Experiment 4 (Biological replicate)	1	0.576058
Experiment 5 - Biological Replicate 1	1	0.847464
Experiment 5 - Biological Replicate 2	1	0.643746

[truncated: 85 more sheets: Fig. 3d, Fig. 3e, Fig. 3f, Fig. 3g, Fig. 4a , Fig. 4b, Fig. 4c, Fig. 4d, Fig. 4e, Fig. 4f, Fig. 4g, Fig. 4h,4i, Fig. 5b, Fig. 5c, Fig. 5d, Fig. 5e, Fig. 5f, Fig. 5g, Fig. 6b, Fig. 6d …]
